# Supplementary material for: (S)-(−)-5,5′-Bis(diphenyl­phosphino)-4,4′-bi-1,3-benzodioxole
Source: Acta Crystallogr Sect E Struct Rep Online. 2009 Apr 30;65(Pt 5):o1153. doi: 10.1107/S1600536809015335 (PMC2977819; doi:10.1107/S1600536809015335)
Supplement: Supplementary file 1 [file e-65-o1153-sup1.cif]

##############################################################################
###                                                                        ###
###        Electronic paper (Acta Crystallographica Section E)             ###
###                                                                        ###
##############################################################################
#                                                                            #
# This CIF contains the data in a paper accepted for publication in Acta     #
# Crystallographica Section E. It conforms to the requirements of Notes      #
# for Authors for Section E, and has been peer reviewed under the auspices   #
# of the IUCr Commission on Journals.                                        #
#                                                                            #
# Full details of the Crystallographic Information File format               #
# are given in the paper "The Crystallographic Information File (CIF):       #
# a New Standard Archive File for Crystallography" by S. R. Hall, F. H.      #
# Allen and I. D. Brown [Acta Cryst. (1991), A47, 655-685].                  #
#                                                                            #
# The current version of the core CIF dictionary is obtainable from          #
# ftp://ftp.iucr.org/pub/cif_core.dic. The current version number is 2.4.    #
#                                                                            #
# Software is freely available for graphical display of the structure(s) in  #
# this CIF.  For information consult the CIF home page http://www.iucr.org/  #
# cif/home.html                                                              #
#                                                                            #
# This file may be used for bona fide research purposes within the           #
# scientific community so long as proper attribution is given to the journal # 
# article from which it was obtained.                                        #
#                                                                            #
##############################################################################
                                             
data_global
_audit_creation_method     'form.cif (version 2.0)'
_journal_data_validation_number     ?
_journal_date_recd_electronic     2009-04-15
_journal_date_accepted     2009-04-24
_journal_name_full     'Acta Crystallographica, Section E'
_journal_year     2009
_journal_volume     65
_journal_issue      5
_journal_page_first     o1153
_journal_page_last     o1153
_journal_paper_category     QO
_journal_coeditor_code     HB2954
_publ_contact_author_name     'Dr. Ling-Yan Jian'
_publ_contact_author_address
; Shengjing Hospital of China Medical University,
Shenyang 110004,
People's Republic of China
;
_publ_contact_author_email     jianlingyan09@126.com
_publ_contact_author_fax     '+86 411 86110419'
_publ_contact_author_phone     '+86 411 86110419'
_publ_section_title
;
(<i>S</i>)-(-)-5,5'-Bis(diphenylphosphino)-4,4'-bi-1,3-benzodioxole
;
loop_
    _publ_author_name
    _publ_author_footnote
    _publ_author_address
    'Ling-Yan Jian' .
; Shengjing Hospital of China Medical University,
Shenyang 110004,
People's Republic of China
;
    'Xiao-Jing He' .
; Shengjing Hospital of China Medical University,
Shenyang 110004,
People's Republic of China
;
    'Ya-Xin Sun' .
; Shengjing Hospital of China Medical University,
Shenyang 110004,
People's Republic of China
;
    'Qing-Hua Jiang' .
; Shengjing Hospital of China Medical University,
Shenyang 110004,
People's Republic of China
;
    'Xu Zhu' .
; Shengjing Hospital of China Medical University,
Shenyang 110004,
People's Republic of China
;
data_I
_chemical_name_systematic
;
(<i>S</i>)-(-)-5,5'-Bis(diphenylphosphino)-4,4'-bi-1,3-benzodioxole
;
_chemical_name_common     ?
_chemical_formula_moiety     'C38 H28 O4 P2'
_chemical_formula_sum     'C38 H28 O4 P2'
_chemical_formula_iupac     'C38 H28 O4 P2'
_chemical_formula_weight     610.54
_chemical_melting_point     ?
_symmetry_cell_setting     Orthorhombic
_symmetry_space_group_name_H-M     'P 21 21 21'
_symmetry_space_group_name_Hall     'P 2ac 2ab'
loop_
    _symmetry_equiv_pos_as_xyz
    'x, y, z'
    '-x+1/2, -y, z+1/2'
    '-x, y+1/2, -z+1/2'
    'x+1/2, -y+1/2, -z'
_cell_length_a     10.4735(10)
_cell_length_b     15.8362(15)
_cell_length_c     18.7349(17)
_cell_angle_alpha     90.00
_cell_angle_beta     90.00
_cell_angle_gamma     90.00
_cell_volume     3107.4(5)
_cell_formula_units_Z     4
_cell_measurement_reflns_used     4758
_cell_measurement_theta_min     2.23
_cell_measurement_theta_max     23.51
_cell_measurement_temperature     295
_exptl_crystal_description     block
_exptl_crystal_colour     colourless
_exptl_crystal_size_max     0.22
_exptl_crystal_size_mid     0.20
_exptl_crystal_size_min     0.17
_exptl_crystal_density_diffrn     1.305
_exptl_crystal_density_meas     ?
_exptl_crystal_density_method     'not measured'
_exptl_crystal_F_000     1272
_exptl_absorpt_coefficient_mu     0.181
_exptl_absorpt_correction_type     multi-scan
_exptl_absorpt_process_details     '(SADABS; Siemens, 1996)'
_exptl_absorpt_correction_T_min     0.961
_exptl_absorpt_correction_T_max     0.970
_exptl_special_details
;
;
_diffrn_ambient_temperature     295
_diffrn_radiation_type     MoK\a
_diffrn_radiation_wavelength     0.71073
_diffrn_radiation_source     'fine-focus sealed tube'
_diffrn_radiation_monochromator     graphite
_diffrn_measurement_device_type     'Siemens SMART CCD'
_diffrn_measurement_method     \w
_diffrn_detector_area_resol_mean     ?
_diffrn_reflns_number     16522
_diffrn_reflns_av_R_equivalents     0.0306
_diffrn_reflns_av_sigmaI/netI     0.0349
_diffrn_reflns_theta_min     1.68
_diffrn_reflns_theta_max     25.05
_diffrn_reflns_theta_full     25.05
_diffrn_measured_fraction_theta_max     0.999
_diffrn_measured_fraction_theta_full     0.999
_diffrn_reflns_limit_h_min     -12
_diffrn_reflns_limit_h_max     8
_diffrn_reflns_limit_k_min     -18
_diffrn_reflns_limit_k_max     18
_diffrn_reflns_limit_l_min     -20
_diffrn_reflns_limit_l_max     22
_diffrn_standards_number     0
_diffrn_standards_interval_count     .
_diffrn_standards_interval_time     .
_diffrn_standards_decay_%     0
_refine_special_details
;
Refinement of <i>F</i>^2^ against ALL reflections. The weighted <i>R</i>-factor
<i>wR</i> and goodness of fit <i>S</i> are based on <i>F</i>^2^, conventional
<i>R</i>-factors <i>R</i> are based on <i>F</i>, with <i>F</i> set to zero for
negative <i>F</i>^2^. The threshold expression of <i>F</i>^2^ >
\s(<i>F</i>^2^) is used only for calculating <i>R</i>-factors(gt) <i>etc</i>.
and is not relevant to the choice of reflections for refinement.
<i>R</i>-factors based on <i>F</i>^2^ are statistically about twice as large
as those based on <i>F</i>, and <i>R</i>- factors based on ALL data will be
even larger.
;
_reflns_number_total     5515
_reflns_number_gt     4665
_reflns_threshold_expression     I>2\s(I)
_refine_ls_structure_factor_coef     Fsqd
_refine_ls_matrix_type     full
_refine_ls_R_factor_all     0.0448
_refine_ls_R_factor_gt     0.0343
_refine_ls_wR_factor_gt     0.0770
_refine_ls_wR_factor_ref     0.0825
_refine_ls_goodness_of_fit_ref     1.026
_refine_ls_restrained_S_all     1.026
_refine_ls_number_reflns     5515
_refine_ls_number_parameters     397
_refine_ls_number_restraints     0
_refine_ls_hydrogen_treatment     constr
_refine_ls_weighting_scheme     calc
_refine_ls_weighting_details
         'calc w=1/[\s^2^(Fo^2^)+(0.0405P)^2^+0.2496P] where P=(Fo^2^+2Fc^2^)/3'
_atom_sites_solution_hydrogens     geom
_atom_sites_solution_primary     direct
_atom_sites_solution_secondary     difmap
_refine_ls_shift/su_max     0.001
_refine_ls_shift/su_mean     0.000
_refine_diff_density_max     0.247
_refine_diff_density_min     -0.156
_refine_ls_extinction_method     none
_refine_ls_extinction_coef     ?
_refine_ls_abs_structure_details     'Flack (1983), 2403 Friedel pairs'
_refine_ls_abs_structure_Flack     0.06(8)
loop_
    _atom_type_symbol
    _atom_type_description
    _atom_type_scat_dispersion_real
    _atom_type_scat_dispersion_imag
    _atom_type_scat_source
    'C' 'C' 0.0033 0.0016
                         'International Tables Vol C Tables 4.2.6.8 and 6.1.1.4'
    'H' 'H' 0.0000 0.0000
                         'International Tables Vol C Tables 4.2.6.8 and 6.1.1.4'
    'O' 'O' 0.0106 0.0060
                         'International Tables Vol C Tables 4.2.6.8 and 6.1.1.4'
    'P' 'P' 0.1023 0.0942
                         'International Tables Vol C Tables 4.2.6.8 and 6.1.1.4'
_computing_data_collection     'SMART (Siemens, 1996)'
_computing_cell_refinement     'SAINT (Siemens, 1996)'
_computing_data_reduction     'SAINT (Siemens, 1996)'
_computing_structure_solution     'SHELXS97 (Sheldrick, 2008)'
_computing_structure_refinement     'SHELXL97 (Sheldrick, 2008)'
_computing_molecular_graphics     'SHELXTL (Sheldrick, 2008)'
_computing_publication_material     'SHELXTL (Sheldrick, 2008)'
loop_
    _atom_site_type_symbol
    _atom_site_label
    _atom_site_fract_x
    _atom_site_fract_y
    _atom_site_fract_z
    _atom_site_U_iso_or_equiv
    _atom_site_adp_type
    _atom_site_calc_flag
    _atom_site_refinement_flags
    _atom_site_occupancy
    _atom_site_disorder_assembly
    _atom_site_disorder_group
    P P1 0.58912(6) 0.58094(4) 0.84832(3) 0.04188(15) Uani d . 1 . .
    P P2 0.59298(6) 0.53283(4) 0.65667(3) 0.04263(15) Uani d . 1 . .
    O O1 0.13104(16) 0.70954(11) 0.69648(11) 0.0662(5) Uani d . 1 . .
    O O2 0.33097(16) 0.74812(10) 0.65651(9) 0.0569(4) Uani d . 1 . .
    O O3 0.57161(16) 0.83894(9) 0.76483(9) 0.0518(4) Uani d . 1 . .
    O O4 0.76116(17) 0.88509(10) 0.71511(10) 0.0597(5) Uani d . 1 . .
    C C1 0.4390(2) 0.61654(13) 0.80753(11) 0.0355(5) Uani d . 1 . .
    C C2 0.3188(2) 0.59414(14) 0.83092(12) 0.0432(5) Uani d . 1 . .
    H H2 0.3117 0.5596 0.8709 0.052 Uiso calc R 1 . .
    C C3 0.2068(2) 0.62152(15) 0.79677(14) 0.0499(6) Uani d . 1 . .
    H H3 0.1262 0.6048 0.8122 0.060 Uiso calc R 1 . .
    C C4 0.2228(2) 0.67396(15) 0.73985(13) 0.0461(6) Uani d . 1 . .
    C C5 0.1990(3) 0.77173(19) 0.65656(17) 0.0694(8) Uani d . 1 . .
    H H5A 0.1885 0.8269 0.6783 0.083 Uiso calc R 1 . .
    H H5B 0.1668 0.7742 0.6081 0.083 Uiso calc R 1 . .
    C C6 0.3422(2) 0.69712(13) 0.71610(12) 0.0402(5) Uani d . 1 . .
    C C7 0.4530(2) 0.66937(13) 0.74655(11) 0.0359(5) Uani d . 1 . .
    C C8 0.5330(2) 0.51007(14) 0.91959(11) 0.0406(5) Uani d . 1 . .
    C C9 0.5239(3) 0.42500(15) 0.90265(13) 0.0541(6) Uani d . 1 . .
    H H9 0.5446 0.4071 0.8568 0.065 Uiso calc R 1 . .
    C C10 0.4845(3) 0.36647(17) 0.95267(16) 0.0665(8) Uani d . 1 . .
    H H10 0.4774 0.3098 0.9404 0.080 Uiso calc R 1 . .
    C C11 0.4561(3) 0.39259(18) 1.02055(15) 0.0652(8) Uani d . 1 . .
    H H11 0.4300 0.3534 1.0545 0.078 Uiso calc R 1 . .
    C C12 0.4660(2) 0.47679(18) 1.03892(13) 0.0589(7) Uani d . 1 . .
    H H12 0.4472 0.4942 1.0852 0.071 Uiso calc R 1 . .
    C C13 0.5039(2) 0.53493(16) 0.98843(12) 0.0478(6) Uani d . 1 . .
    H H13 0.5099 0.5916 1.0008 0.057 Uiso calc R 1 . .
    C C14 0.6373(2) 0.67684(15) 0.89654(12) 0.0440(6) Uani d . 1 . .
    C C15 0.5534(3) 0.73889(16) 0.91921(13) 0.0544(7) Uani d . 1 . .
    H H15 0.4665 0.7325 0.9107 0.065 Uiso calc R 1 . .
    C C16 0.5973(3) 0.81080(17) 0.95458(15) 0.0649(7) Uani d . 1 . .
    H H16 0.5395 0.8516 0.9699 0.078 Uiso calc R 1 . .
    C C17 0.7256(3) 0.82148(19) 0.96687(16) 0.0703(8) Uani d . 1 . .
    H H17 0.7552 0.8691 0.9907 0.084 Uiso calc R 1 . .
    C C18 0.8092(3) 0.7612(2) 0.94363(17) 0.0736(9) Uani d . 1 . .
    H H18 0.8962 0.7686 0.9514 0.088 Uiso calc R 1 . .
    C C19 0.7667(3) 0.68914(17) 0.90862(14) 0.0608(7) Uani d . 1 . .
    H H19 0.8252 0.6489 0.8932 0.073 Uiso calc R 1 . .
    C C20 0.6520(2) 0.64110(13) 0.67129(12) 0.0419(5) Uani d . 1 . .
    C C21 0.5790(2) 0.69450(13) 0.71579(11) 0.0360(5) Uani d . 1 . .
    C C22 0.6264(2) 0.77484(14) 0.72645(12) 0.0400(5) Uani d . 1 . .
    C C23 0.6690(3) 0.90246(15) 0.76970(14) 0.0581(7) Uani d . 1 . .
    H H23A 0.6323 0.9581 0.7628 0.070 Uiso calc R 1 . .
    H H23B 0.7091 0.9008 0.8163 0.070 Uiso calc R 1 . .
    C C24 0.7386(2) 0.80219(14) 0.69604(13) 0.0463(6) Uani d . 1 . .
    C C25 0.8098(2) 0.75234(15) 0.65207(15) 0.0568(7) Uani d . 1 . .
    H H25 0.8847 0.7716 0.6309 0.068 Uiso calc R 1 . .
    C C26 0.7641(2) 0.67079(15) 0.64068(14) 0.0538(6) Uani d . 1 . .
    H H26 0.8106 0.6347 0.6114 0.065 Uiso calc R 1 . .
    C C27 0.7379(2) 0.46870(14) 0.66098(12) 0.0443(5) Uani d . 1 . .
    C C28 0.8398(3) 0.48831(17) 0.70534(13) 0.0580(7) Uani d . 1 . .
    H H28 0.8393 0.5391 0.7303 0.070 Uiso calc R 1 . .
    C C29 0.9414(3) 0.4341(2) 0.71318(14) 0.0687(8) Uani d . 1 . .
    H H29 1.0092 0.4491 0.7427 0.082 Uiso calc R 1 . .
    C C30 0.9438(3) 0.3586(2) 0.67796(15) 0.0732(9) Uani d . 1 . .
    H H30 1.0125 0.3220 0.6838 0.088 Uiso calc R 1 . .
    C C31 0.8450(3) 0.33712(17) 0.63417(16) 0.0689(8) Uani d . 1 . .
    H H31 0.8466 0.2859 0.6099 0.083 Uiso calc R 1 . .
    C C32 0.7425(3) 0.39115(15) 0.62571(14) 0.0580(7) Uani d . 1 . .
    H H32 0.6754 0.3755 0.5960 0.070 Uiso calc R 1 . .
    C C33 0.5558(2) 0.53725(14) 0.56069(12) 0.0433(5) Uani d . 1 . .
    C C34 0.4283(2) 0.55116(16) 0.54330(14) 0.0575(7) Uani d . 1 . .
    H H34 0.3679 0.5560 0.5795 0.069 Uiso calc R 1 . .
    C C35 0.3904(3) 0.55778(19) 0.47284(15) 0.0703(8) Uani d . 1 . .
    H H35 0.3053 0.5683 0.4619 0.084 Uiso calc R 1 . .
    C C36 0.4780(3) 0.54888(18) 0.41902(14) 0.0660(8) Uani d . 1 . .
    H H36 0.4523 0.5530 0.3716 0.079 Uiso calc R 1 . .
    C C37 0.6031(3) 0.53395(17) 0.43509(13) 0.0596(7) Uani d . 1 . .
    H H37 0.6621 0.5272 0.3984 0.072 Uiso calc R 1 . .
    C C38 0.6431(2) 0.52869(16) 0.50546(12) 0.0526(6) Uani d . 1 . .
    H H38 0.7289 0.5194 0.5157 0.063 Uiso calc R 1 . .
loop_
    _atom_site_aniso_label
    _atom_site_aniso_U_11
    _atom_site_aniso_U_22
    _atom_site_aniso_U_33
    _atom_site_aniso_U_12
    _atom_site_aniso_U_13
    _atom_site_aniso_U_23
    P1 0.0382(3) 0.0438(3) 0.0437(3) 0.0045(3) 0.0006(3) 0.0023(3)
    P2 0.0426(3) 0.0394(3) 0.0459(3) -0.0018(3) 0.0061(3) -0.0014(3)
    O1 0.0412(10) 0.0677(12) 0.0899(14) 0.0021(9) -0.0192(9) 0.0103(11)
    O2 0.0532(10) 0.0582(11) 0.0592(10) 0.0064(8) -0.0073(9) 0.0185(9)
    O3 0.0507(10) 0.0390(9) 0.0656(11) -0.0013(8) 0.0148(8) -0.0060(8)
    O4 0.0539(11) 0.0432(10) 0.0821(12) -0.0109(8) 0.0146(10) -0.0049(9)
    C1 0.0357(12) 0.0337(11) 0.0373(11) 0.0005(9) 0.0019(9) -0.0017(9)
    C2 0.0429(13) 0.0415(13) 0.0450(13) -0.0033(10) 0.0062(11) 0.0020(11)
    C3 0.0339(13) 0.0518(15) 0.0640(16) -0.0072(11) 0.0047(12) 0.0000(13)
    C4 0.0353(13) 0.0432(13) 0.0599(15) 0.0029(11) -0.0070(11) -0.0050(12)
    C5 0.0551(17) 0.0711(18) 0.082(2) 0.0082(14) -0.0180(16) 0.0153(17)
    C6 0.0420(13) 0.0360(12) 0.0427(12) 0.0032(10) -0.0004(11) -0.0010(10)
    C7 0.0352(11) 0.0319(11) 0.0406(11) -0.0014(10) 0.0023(10) -0.0035(9)
    C8 0.0400(13) 0.0379(13) 0.0438(12) 0.0033(10) -0.0059(10) 0.0017(10)
    C9 0.0653(17) 0.0457(14) 0.0514(14) 0.0057(13) -0.0047(13) -0.0014(12)
    C10 0.087(2) 0.0408(14) 0.0721(19) -0.0049(14) -0.0048(17) 0.0085(14)
    C11 0.0703(19) 0.0642(18) 0.0612(17) -0.0080(14) -0.0057(15) 0.0241(15)
    C12 0.0607(17) 0.0720(19) 0.0439(14) -0.0015(14) -0.0014(12) 0.0045(14)
    C13 0.0515(14) 0.0477(13) 0.0442(13) 0.0031(12) -0.0024(11) -0.0005(12)
    C14 0.0413(13) 0.0462(13) 0.0444(13) -0.0037(11) -0.0049(10) 0.0084(11)
    C15 0.0477(16) 0.0526(15) 0.0631(16) -0.0027(12) -0.0066(12) -0.0030(13)
    C16 0.0681(19) 0.0528(15) 0.0737(18) -0.0040(15) -0.0105(16) -0.0095(14)
    C17 0.080(2) 0.0600(17) 0.0712(19) -0.0237(17) -0.0169(17) -0.0010(15)
    C18 0.0518(18) 0.086(2) 0.083(2) -0.0229(18) -0.0204(16) 0.0056(18)
    C19 0.0469(15) 0.0660(18) 0.0694(18) -0.0028(13) -0.0099(14) 0.0054(15)
    C20 0.0418(13) 0.0382(12) 0.0459(13) -0.0038(10) 0.0028(11) 0.0011(10)
    C21 0.0336(11) 0.0405(12) 0.0339(11) 0.0006(10) 0.0012(10) 0.0059(9)
    C22 0.0368(13) 0.0385(12) 0.0447(13) 0.0018(10) 0.0017(10) 0.0042(11)
    C23 0.0644(17) 0.0405(14) 0.0695(17) -0.0057(13) 0.0094(14) -0.0018(13)
    C24 0.0414(13) 0.0397(13) 0.0577(15) -0.0038(11) 0.0036(12) 0.0022(11)
    C25 0.0441(14) 0.0530(16) 0.0734(17) -0.0072(12) 0.0185(14) -0.0015(14)
    C26 0.0488(14) 0.0477(14) 0.0648(16) -0.0005(12) 0.0209(13) -0.0060(13)
    C27 0.0494(13) 0.0410(12) 0.0427(12) 0.0027(11) 0.0052(11) 0.0049(11)
    C28 0.0612(17) 0.0672(17) 0.0457(14) 0.0074(14) -0.0004(13) -0.0052(13)
    C29 0.0667(19) 0.091(2) 0.0487(15) 0.0180(17) -0.0089(14) -0.0006(15)
    C30 0.074(2) 0.083(2) 0.0626(18) 0.0319(17) 0.0057(16) 0.0224(16)
    C31 0.085(2) 0.0463(15) 0.075(2) 0.0162(15) 0.0055(17) 0.0044(14)
    C32 0.0641(17) 0.0459(15) 0.0639(16) 0.0037(13) -0.0066(14) 0.0035(13)
    C33 0.0415(14) 0.0377(12) 0.0507(13) 0.0012(10) 0.0002(11) -0.0044(11)
    C34 0.0472(15) 0.0657(17) 0.0596(15) 0.0099(13) 0.0031(13) -0.0031(13)
    C35 0.0551(17) 0.085(2) 0.0706(19) 0.0149(15) -0.0136(15) -0.0028(15)
    C36 0.079(2) 0.0689(19) 0.0498(15) 0.0104(16) -0.0144(15) 0.0018(13)
    C37 0.0664(19) 0.0635(16) 0.0489(14) 0.0081(16) 0.0090(13) 0.0026(13)
    C38 0.0444(14) 0.0623(15) 0.0511(14) 0.0081(13) 0.0030(11) 0.0020(13)
_geom_special_details
;
All e.s.d.'s (except the e.s.d. in the dihedral angle between two l.s. planes)
are estimated using the full covariance matrix. The cell e.s.d.'s are taken
into account individually in the estimation of e.s.d.'s in distances, angles
and torsion angles; correlations between e.s.d.'s in cell parameters are only
used when they are defined by crystal symmetry. An approximate (isotropic)
treatment of cell e.s.d.'s is used for estimating e.s.d.'s involving l.s.
planes.
;
loop_
    _geom_bond_atom_site_label_1
    _geom_bond_atom_site_label_2
    _geom_bond_site_symmetry_2
    _geom_bond_distance
    _geom_bond_publ_flag
    P1 C1 . 1.837(2) ?
    P1 C14 . 1.838(2) ?
    P1 C8 . 1.841(2) ?
    P2 C27 . 1.828(2) ?
    P2 C33 . 1.841(2) ?
    P2 C20 . 1.843(2) ?
    O1 C4 . 1.379(3) ?
    O1 C5 . 1.427(3) ?
    O2 C6 . 1.383(3) ?
    O2 C5 . 1.432(3) ?
    O3 C22 . 1.370(3) ?
    O3 C23 . 1.435(3) ?
    O4 C24 . 1.381(3) ?
    O4 C23 . 1.433(3) ?
    C1 C2 . 1.379(3) ?
    C1 C7 . 1.424(3) ?
    C2 C3 . 1.405(3) ?
    C2 H2 . 0.9300 ?
    C3 C4 . 1.362(3) ?
    C3 H3 . 0.9300 ?
    C4 C6 . 1.377(3) ?
    C5 H5A . 0.9700 ?
    C5 H5B . 0.9700 ?
    C6 C7 . 1.366(3) ?
    C7 C21 . 1.494(3) ?
    C8 C13 . 1.382(3) ?
    C8 C9 . 1.387(3) ?
    C9 C10 . 1.381(4) ?
    C9 H9 . 0.9300 ?
    C10 C11 . 1.370(4) ?
    C10 H10 . 0.9300 ?
    C11 C12 . 1.381(4) ?
    C11 H11 . 0.9300 ?
    C12 C13 . 1.378(3) ?
    C12 H12 . 0.9300 ?
    C13 H13 . 0.9300 ?
    C14 C15 . 1.385(3) ?
    C14 C19 . 1.388(3) ?
    C15 C16 . 1.395(3) ?
    C15 H15 . 0.9300 ?
    C16 C17 . 1.374(4) ?
    C16 H16 . 0.9300 ?
    C17 C18 . 1.367(4) ?
    C17 H17 . 0.9300 ?
    C18 C19 . 1.390(4) ?
    C18 H18 . 0.9300 ?
    C19 H19 . 0.9300 ?
    C20 C26 . 1.389(3) ?
    C20 C21 . 1.412(3) ?
    C21 C22 . 1.380(3) ?
    C22 C24 . 1.375(3) ?
    C23 H23A . 0.9700 ?
    C23 H23B . 0.9700 ?
    C24 C25 . 1.363(3) ?
    C25 C26 . 1.394(3) ?
    C25 H25 . 0.9300 ?
    C26 H26 . 0.9300 ?
    C27 C28 . 1.388(3) ?
    C27 C32 . 1.395(3) ?
    C28 C29 . 1.375(4) ?
    C28 H28 . 0.9300 ?
    C29 C30 . 1.367(4) ?
    C29 H29 . 0.9300 ?
    C30 C31 . 1.364(4) ?
    C30 H30 . 0.9300 ?
    C31 C32 . 1.382(4) ?
    C31 H31 . 0.9300 ?
    C32 H32 . 0.9300 ?
    C33 C38 . 1.388(3) ?
    C33 C34 . 1.392(3) ?
    C34 C35 . 1.382(4) ?
    C34 H34 . 0.9300 ?
    C35 C36 . 1.371(4) ?
    C35 H35 . 0.9300 ?
    C36 C37 . 1.365(4) ?
    C36 H36 . 0.9300 ?
    C37 C38 . 1.386(3) ?
    C37 H37 . 0.9300 ?
    C38 H38 . 0.9300 ?
loop_
    _geom_angle_atom_site_label_1
    _geom_angle_atom_site_label_2
    _geom_angle_atom_site_label_3
    _geom_angle_site_symmetry_1
    _geom_angle_site_symmetry_3
    _geom_angle
    _geom_angle_publ_flag
    C1 P1 C14 . . 100.70(10) ?
    C1 P1 C8 . . 102.44(10) ?
    C14 P1 C8 . . 103.58(10) ?
    C27 P2 C33 . . 103.89(10) ?
    C27 P2 C20 . . 103.41(11) ?
    C33 P2 C20 . . 100.41(10) ?
    C4 O1 C5 . . 104.07(19) ?
    C6 O2 C5 . . 103.55(19) ?
    C22 O3 C23 . . 104.76(18) ?
    C24 O4 C23 . . 104.59(18) ?
    C2 C1 C7 . . 120.04(19) ?
    C2 C1 P1 . . 124.75(16) ?
    C7 C1 P1 . . 115.19(15) ?
    C1 C2 C3 . . 122.6(2) ?
    C1 C2 H2 . . 118.7 ?
    C3 C2 H2 . . 118.7 ?
    C4 C3 C2 . . 116.2(2) ?
    C4 C3 H3 . . 121.9 ?
    C2 C3 H3 . . 121.9 ?
    C3 C4 C6 . . 121.8(2) ?
    C3 C4 O1 . . 128.6(2) ?
    C6 C4 O1 . . 109.5(2) ?
    O1 C5 O2 . . 107.6(2) ?
    O1 C5 H5A . . 110.2 ?
    O2 C5 H5A . . 110.2 ?
    O1 C5 H5B . . 110.2 ?
    O2 C5 H5B . . 110.2 ?
    H5A C5 H5B . . 108.5 ?
    C7 C6 C4 . . 123.4(2) ?
    C7 C6 O2 . . 126.7(2) ?
    C4 C6 O2 . . 109.8(2) ?
    C6 C7 C1 . . 115.87(19) ?
    C6 C7 C21 . . 120.25(19) ?
    C1 C7 C21 . . 123.88(18) ?
    C13 C8 C9 . . 118.3(2) ?
    C13 C8 P1 . . 125.00(17) ?
    C9 C8 P1 . . 116.62(18) ?
    C10 C9 C8 . . 121.1(2) ?
    C10 C9 H9 . . 119.4 ?
    C8 C9 H9 . . 119.4 ?
    C11 C10 C9 . . 119.5(3) ?
    C11 C10 H10 . . 120.3 ?
    C9 C10 H10 . . 120.3 ?
    C10 C11 C12 . . 120.4(2) ?
    C10 C11 H11 . . 119.8 ?
    C12 C11 H11 . . 119.8 ?
    C13 C12 C11 . . 119.7(2) ?
    C13 C12 H12 . . 120.1 ?
    C11 C12 H12 . . 120.1 ?
    C12 C13 C8 . . 120.9(2) ?
    C12 C13 H13 . . 119.6 ?
    C8 C13 H13 . . 119.6 ?
    C15 C14 C19 . . 118.0(2) ?
    C15 C14 P1 . . 124.29(18) ?
    C19 C14 P1 . . 117.7(2) ?
    C14 C15 C16 . . 121.1(3) ?
    C14 C15 H15 . . 119.5 ?
    C16 C15 H15 . . 119.5 ?
    C17 C16 C15 . . 120.1(3) ?
    C17 C16 H16 . . 119.9 ?
    C15 C16 H16 . . 119.9 ?
    C18 C17 C16 . . 119.2(3) ?
    C18 C17 H17 . . 120.4 ?
    C16 C17 H17 . . 120.4 ?
    C17 C18 C19 . . 121.2(3) ?
    C17 C18 H18 . . 119.4 ?
    C19 C18 H18 . . 119.4 ?
    C14 C19 C18 . . 120.4(3) ?
    C14 C19 H19 . . 119.8 ?
    C18 C19 H19 . . 119.8 ?
    C26 C20 C21 . . 119.9(2) ?
    C26 C20 P2 . . 122.49(18) ?
    C21 C20 P2 . . 117.62(16) ?
    C22 C21 C20 . . 116.30(19) ?
    C22 C21 C7 . . 120.49(19) ?
    C20 C21 C7 . . 123.10(19) ?
    O3 C22 C24 . . 109.99(19) ?
    O3 C22 C21 . . 127.47(19) ?
    C24 C22 C21 . . 122.5(2) ?
    O4 C23 O3 . . 107.39(18) ?
    O4 C23 H23A . . 110.2 ?
    O3 C23 H23A . . 110.2 ?
    O4 C23 H23B . . 110.2 ?
    O3 C23 H23B . . 110.2 ?
    H23A C23 H23B . . 108.5 ?
    C25 C24 C22 . . 122.4(2) ?
    C25 C24 O4 . . 127.8(2) ?
    C22 C24 O4 . . 109.8(2) ?
    C24 C25 C26 . . 116.2(2) ?
    C24 C25 H25 . . 121.9 ?
    C26 C25 H25 . . 121.9 ?
    C20 C26 C25 . . 122.8(2) ?
    C20 C26 H26 . . 118.6 ?
    C25 C26 H26 . . 118.6 ?
    C28 C27 C32 . . 117.0(2) ?
    C28 C27 P2 . . 122.72(18) ?
    C32 C27 P2 . . 119.78(19) ?
    C29 C28 C27 . . 121.3(2) ?
    C29 C28 H28 . . 119.3 ?
    C27 C28 H28 . . 119.3 ?
    C30 C29 C28 . . 120.6(3) ?
    C30 C29 H29 . . 119.7 ?
    C28 C29 H29 . . 119.7 ?
    C31 C30 C29 . . 119.6(3) ?
    C31 C30 H30 . . 120.2 ?
    C29 C30 H30 . . 120.2 ?
    C30 C31 C32 . . 120.3(3) ?
    C30 C31 H31 . . 119.9 ?
    C32 C31 H31 . . 119.9 ?
    C31 C32 C27 . . 121.2(3) ?
    C31 C32 H32 . . 119.4 ?
    C27 C32 H32 . . 119.4 ?
    C38 C33 C34 . . 118.3(2) ?
    C38 C33 P2 . . 125.78(18) ?
    C34 C33 P2 . . 115.96(18) ?
    C35 C34 C33 . . 120.7(2) ?
    C35 C34 H34 . . 119.6 ?
    C33 C34 H34 . . 119.6 ?
    C36 C35 C34 . . 120.2(3) ?
    C36 C35 H35 . . 119.9 ?
    C34 C35 H35 . . 119.9 ?
    C37 C36 C35 . . 119.9(3) ?
    C37 C36 H36 . . 120.1 ?
    C35 C36 H36 . . 120.1 ?
    C36 C37 C38 . . 120.7(3) ?
    C36 C37 H37 . . 119.7 ?
    C38 C37 H37 . . 119.7 ?
    C37 C38 C33 . . 120.3(2) ?
    C37 C38 H38 . . 119.9 ?
    C33 C38 H38 . . 119.9 ?
loop_
    _geom_torsion_atom_site_label_1
    _geom_torsion_atom_site_label_2
    _geom_torsion_atom_site_label_3
    _geom_torsion_atom_site_label_4
    _geom_torsion_site_symmetry_1
    _geom_torsion_site_symmetry_2
    _geom_torsion_site_symmetry_3
    _geom_torsion_site_symmetry_4
    _geom_torsion
    _geom_torsion_publ_flag
    C14 P1 C1 C2 . . . . -104.4(2) ?
    C8 P1 C1 C2 . . . . 2.2(2) ?
    C14 P1 C1 C7 . . . . 77.10(17) ?
    C8 P1 C1 C7 . . . . -176.25(15) ?
    C7 C1 C2 C3 . . . . 0.0(3) ?
    P1 C1 C2 C3 . . . . -178.44(18) ?
    C1 C2 C3 C4 . . . . -1.8(3) ?
    C2 C3 C4 C6 . . . . 1.5(4) ?
    C2 C3 C4 O1 . . . . 179.4(2) ?
    C5 O1 C4 C3 . . . . 168.0(3) ?
    C5 O1 C4 C6 . . . . -14.0(3) ?
    C4 O1 C5 O2 . . . . 22.8(3) ?
    C6 O2 C5 O1 . . . . -22.8(3) ?
    C3 C4 C6 C7 . . . . 0.7(4) ?
    O1 C4 C6 C7 . . . . -177.6(2) ?
    C3 C4 C6 O2 . . . . 178.0(2) ?
    O1 C4 C6 O2 . . . . -0.2(3) ?
    C5 O2 C6 C7 . . . . -168.5(2) ?
    C5 O2 C6 C4 . . . . 14.2(3) ?
    C4 C6 C7 C1 . . . . -2.5(3) ?
    O2 C6 C7 C1 . . . . -179.40(19) ?
    C4 C6 C7 C21 . . . . 177.4(2) ?
    O2 C6 C7 C21 . . . . 0.5(3) ?
    C2 C1 C7 C6 . . . . 2.1(3) ?
    P1 C1 C7 C6 . . . . -179.30(16) ?
    C2 C1 C7 C21 . . . . -177.8(2) ?
    P1 C1 C7 C21 . . . . 0.8(3) ?
    C1 P1 C8 C13 . . . . -89.2(2) ?
    C14 P1 C8 C13 . . . . 15.2(2) ?
    C1 P1 C8 C9 . . . . 93.1(2) ?
    C14 P1 C8 C9 . . . . -162.46(19) ?
    C13 C8 C9 C10 . . . . 1.2(4) ?
    P1 C8 C9 C10 . . . . 179.0(2) ?
    C8 C9 C10 C11 . . . . -1.1(4) ?
    C9 C10 C11 C12 . . . . 0.3(4) ?
    C10 C11 C12 C13 . . . . 0.5(4) ?
    C11 C12 C13 C8 . . . . -0.4(4) ?
    C9 C8 C13 C12 . . . . -0.4(4) ?
    P1 C8 C13 C12 . . . . -178.04(19) ?
    C1 P1 C14 C15 . . . . 24.7(2) ?
    C8 P1 C14 C15 . . . . -81.1(2) ?
    C1 P1 C14 C19 . . . . -152.86(19) ?
    C8 P1 C14 C19 . . . . 101.4(2) ?
    C19 C14 C15 C16 . . . . -1.4(4) ?
    P1 C14 C15 C16 . . . . -178.93(19) ?
    C14 C15 C16 C17 . . . . 0.7(4) ?
    C15 C16 C17 C18 . . . . 0.4(4) ?
    C16 C17 C18 C19 . . . . -0.7(5) ?
    C15 C14 C19 C18 . . . . 1.1(4) ?
    P1 C14 C19 C18 . . . . 178.8(2) ?
    C17 C18 C19 C14 . . . . -0.1(4) ?
    C27 P2 C20 C26 . . . . 40.9(2) ?
    C33 P2 C20 C26 . . . . -66.3(2) ?
    C27 P2 C20 C21 . . . . -138.78(17) ?
    C33 P2 C20 C21 . . . . 114.08(18) ?
    C26 C20 C21 C22 . . . . -0.4(3) ?
    P2 C20 C21 C22 . . . . 179.22(16) ?
    C26 C20 C21 C7 . . . . 175.6(2) ?
    P2 C20 C21 C7 . . . . -4.7(3) ?
    C6 C7 C21 C22 . . . . 75.5(3) ?
    C1 C7 C21 C22 . . . . -104.6(2) ?
    C6 C7 C21 C20 . . . . -100.4(3) ?
    C1 C7 C21 C20 . . . . 79.5(3) ?
    C23 O3 C22 C24 . . . . -12.2(3) ?
    C23 O3 C22 C21 . . . . 169.9(2) ?
    C20 C21 C22 O3 . . . . 177.4(2) ?
    C7 C21 C22 O3 . . . . 1.2(3) ?
    C20 C21 C22 C24 . . . . -0.3(3) ?
    C7 C21 C22 C24 . . . . -176.4(2) ?
    C24 O4 C23 O3 . . . . -17.8(3) ?
    C22 O3 C23 O4 . . . . 18.5(3) ?
    O3 C22 C24 C25 . . . . -176.8(2) ?
    C21 C22 C24 C25 . . . . 1.2(4) ?
    O3 C22 C24 O4 . . . . 1.1(3) ?
    C21 C22 C24 O4 . . . . 179.2(2) ?
    C23 O4 C24 C25 . . . . -171.8(3) ?
    C23 O4 C24 C22 . . . . 10.4(3) ?
    C22 C24 C25 C26 . . . . -1.4(4) ?
    O4 C24 C25 C26 . . . . -178.9(2) ?
    C21 C20 C26 C25 . . . . 0.3(4) ?
    P2 C20 C26 C25 . . . . -179.4(2) ?
    C24 C25 C26 C20 . . . . 0.6(4) ?
    C33 P2 C27 C28 . . . . 138.3(2) ?
    C20 P2 C27 C28 . . . . 33.8(2) ?
    C33 P2 C27 C32 . . . . -50.1(2) ?
    C20 P2 C27 C32 . . . . -154.56(19) ?
    C32 C27 C28 C29 . . . . 1.0(4) ?
    P2 C27 C28 C29 . . . . 172.9(2) ?
    C27 C28 C29 C30 . . . . -0.9(4) ?
    C28 C29 C30 C31 . . . . 0.6(4) ?
    C29 C30 C31 C32 . . . . -0.4(4) ?
    C30 C31 C32 C27 . . . . 0.5(4) ?
    C28 C27 C32 C31 . . . . -0.8(4) ?
    P2 C27 C32 C31 . . . . -172.9(2) ?
    C27 P2 C33 C38 . . . . -25.8(2) ?
    C20 P2 C33 C38 . . . . 81.0(2) ?
    C27 P2 C33 C34 . . . . 154.78(19) ?
    C20 P2 C33 C34 . . . . -98.5(2) ?
    C38 C33 C34 C35 . . . . -1.2(4) ?
    P2 C33 C34 C35 . . . . 178.3(2) ?
    C33 C34 C35 C36 . . . . 1.4(4) ?
    C34 C35 C36 C37 . . . . -0.4(5) ?
    C35 C36 C37 C38 . . . . -0.8(5) ?
    C36 C37 C38 C33 . . . . 1.0(4) ?
    C34 C33 C38 C37 . . . . 0.0(4) ?
    P2 C33 C38 C37 . . . . -179.5(2) ?
