# Supplementary material for: (S)-(−)-5,5′-Bis(diphenyl­phosphino)-4,4′-bi-1,3-benzodioxole
Source: Acta Crystallogr Sect E Struct Rep Online. 2009 Apr 30;65(Pt 5):o1153. doi: 10.1107/S1600536809015335 (PMC2977819; doi:10.1107/S1600536809015335)
Supplement: Supplementary file 2 [file e-65-o1153-Isup2.hkl]

# 
# h,k,l, Fc-squared, Fo-squared, sigma(Fo-squared) and status flag 
# 
data_I
_shelx_title ' 1 in P2(1)2(1)2(1)' 
_shelx_refln_list_code          4 
_shelx_F_calc_maximum      260.22 
_exptl_crystal_F_000      1272.00 
_reflns_d_resolution_high  0.8393 
 
loop_ 
 _symmetry_equiv_pos_as_xyz 
 'x, y, z' 
 '-x+1/2, -y, z+1/2' 
 '-x, y+1/2, -z+1/2' 
 'x+1/2, -y+1/2, -z' 
 
_cell_length_a    10.4735 
_cell_length_b    15.8362 
_cell_length_c    18.7349 
_cell_angle_alpha  90.000 
_cell_angle_beta   90.000 
_cell_angle_gamma  90.000 
 
_shelx_F_squared_multiplier     1.000 
 
loop_ 
 _refln_index_h 
 _refln_index_k 
 _refln_index_l 
 _refln_F_squared_calc 
 _refln_F_squared_meas 
 _refln_F_squared_sigma 
 _refln_observed_status 
   4   0   0      133.73      136.18      9.80 o 
   6   0   0     3473.24     3531.79     78.19 o 
   8   0   0      211.77      192.99     18.54 o 
  10   0   0       55.03       37.43      9.31 o 
  12   0   0      183.26      179.61     18.19 o 
   1   1   0     2687.13     2718.07     27.93 o 
   2   1   0    20852.29    19703.79    227.59 o 
   3   1   0     5084.67     4838.45     87.59 o 
   4   1   0     5689.14     5496.57     76.57 o 
   5   1   0       41.06       68.02      7.81 o 
   6   1   0      711.65      735.43     19.90 o 
   7   1   0     1310.94     1209.96     43.00 o 
   8   1   0      441.38      403.62     21.05 o 
   9   1   0      108.97      103.20     11.52 o 
  10   1   0       37.95       35.62      6.54 o 
  11   1   0       37.70       31.75      8.16 o 
  12   1   0       35.12       19.99      8.30 o 
   0   2   0      392.32      378.95     11.12 o 
   1   2   0    14663.50    14604.79    170.50 o 
   2   2   0    31700.38    30497.56    242.71 o 
   3   2   0      284.55      281.98      8.80 o 
   4   2   0       85.51      112.23      6.71 o 
   5   2   0     4479.22     4505.39     64.42 o 
   6   2   0     1030.05      962.33     31.25 o 
   7   2   0       22.87       19.16      5.39 o 
   8   2   0       15.90       21.69      8.54 o 
   9   2   0      472.76      463.68     32.21 o 
  10   2   0      218.57      213.51     11.73 o 
  11   2   0      291.07      275.84     13.81 o 
  12   2   0      133.44      132.90     11.81 o 
   1   3   0    14724.49    14719.78    143.26 o 
   2   3   0     5192.81     4956.54     59.84 o 
   3   3   0     2878.93     2742.64     28.01 o 
   4   3   0       42.04       38.07      4.69 o 
   5   3   0     1568.46     1636.41     30.96 o 
   6   3   0        5.46        3.44      4.50 o 
   7   3   0      121.77      109.45      9.63 o 
   8   3   0       66.49       52.07      8.33 o 
   9   3   0       32.23       26.43      6.30 o 
  10   3   0      548.53      519.24     23.67 o 
  11   3   0       10.22        0.88      5.65 o 
  12   3   0      105.48       89.70     15.83 o 
   0   4   0      896.59      856.36     17.01 o 
   1   4   0    17620.57    17602.08    168.16 o 
   2   4   0      376.63      389.15     12.14 o 
   3   4   0       30.68       31.03      3.95 o 
   4   4   0     3111.11     3078.74     63.62 o 
   5   4   0     3653.90     3468.77     53.85 o 
   6   4   0      764.63      744.14     20.81 o 
   7   4   0     1811.89     1814.39     41.88 o 
   8   4   0       18.19       27.63     12.02 o 
   9   4   0     1066.84     1096.95     25.54 o 
  10   4   0       64.19       70.46     14.65 o 
  11   4   0      152.25      166.01     13.82 o 
  12   4   0        6.88      -10.83      7.22 o 
   1   5   0     1820.47     1718.62     25.79 o 
   2   5   0       19.41       21.17      3.14 o 
   3   5   0      637.88      622.99     13.34 o 
   4   5   0     4315.92     4407.52     44.31 o 
   5   5   0        7.75        9.09      5.03 o 
   6   5   0      282.77      284.43     19.46 o 
   7   5   0      348.29      329.81     15.11 o 
   8   5   0      367.85      347.26     13.33 o 
   9   5   0        8.80       -0.74      6.47 o 
  10   5   0        0.12       -5.96      7.74 o 
  11   5   0       12.49        9.62      7.49 o 
  12   5   0        0.72        1.56      8.07 o 
   0   6   0      125.71      143.71      8.28 o 
   1   6   0    13198.13    13406.78    115.28 o 
   2   6   0        0.46        0.60      3.31 o 
   3   6   0      112.52      124.23      6.69 o 
   4   6   0      343.58      370.44      9.47 o 
   5   6   0      111.59       94.37      6.95 o 
   6   6   0      152.36      158.12      7.97 o 
   7   6   0      259.32      260.66     14.09 o 
   8   6   0      489.09      508.54     20.68 o 
   9   6   0       20.37       19.13      6.74 o 
  10   6   0      370.23      356.55     19.50 o 
  11   6   0      452.94      526.34     21.59 o 
   1   7   0     1855.15     1916.42     21.57 o 
   2   7   0     7168.10     7687.37     83.84 o 
   3   7   0      269.06      266.47     18.33 o 
   4   7   0        0.18        1.74      2.69 o 
   5   7   0     3851.65     4022.29     44.07 o 
   6   7   0       17.72       14.74      5.58 o 
   7   7   0        2.17        6.96      8.71 o 
   8   7   0      140.28      134.40     12.25 o 
   9   7   0      709.24      743.25     35.23 o 
  10   7   0       93.72      103.89     17.04 o 
  11   7   0        0.76       -2.85      7.32 o 
   0   8   0      569.96      497.66     24.75 o 
   1   8   0     2806.20     3009.27     30.76 o 
   2   8   0      612.05      608.89     14.64 o 
   3   8   0       53.60       73.91      6.57 o 
   4   8   0      440.04      448.52     13.64 o 
   5   8   0      536.37      513.98     12.59 o 
   6   8   0     1913.41     1906.79     60.81 o 
   7   8   0     1268.62     1271.18     32.95 o 
   8   8   0      209.04      239.61     13.25 o 
   9   8   0        0.54       -3.53      5.51 o 
  10   8   0       17.31       18.35      7.62 o 
  11   8   0       60.53       57.56     13.80 o 
   1   9   0     1356.98     1464.49     19.62 o 
   2   9   0       65.55       55.01      4.57 o 
   3   9   0        0.01       -1.14      2.78 o 
   4   9   0      373.52      386.84     18.53 o 
   5   9   0      215.91      198.59      7.91 o 
   6   9   0       34.14       37.83      4.71 o 
   7   9   0       51.13       45.32      7.45 o 
   8   9   0      464.92      433.19     23.62 o 
   9   9   0       15.80       12.69      8.04 o 
  10   9   0       32.25       42.62      9.39 o 
   0  10   0      136.50      118.14      6.89 o 
   1  10   0      187.92      201.72      7.35 o 
   2  10   0     1223.75     1238.83     18.95 o 
   3  10   0        0.24        7.74      3.55 o 
   4  10   0      103.11      104.47     11.10 o 
   5  10   0      144.06      120.63      6.91 o 
   6  10   0       85.53       76.00      8.41 o 
   7  10   0      227.95      238.00     13.38 o 
   8  10   0      220.14      219.52     13.68 o 
   9  10   0       18.02        2.81      9.59 o 
  10  10   0       23.43       12.24     11.44 o 
   1  11   0       75.52       76.65      5.51 o 
   2  11   0      673.58      615.99     13.48 o 
   3  11   0       46.07       43.80      8.10 o 
   4  11   0        1.73        2.39      4.12 o 
   5  11   0        2.12       -1.48      3.07 o 
   6  11   0        0.00       -1.01      3.54 o 
   7  11   0       89.80       77.69      9.02 o 
   8  11   0       43.74       37.73     11.31 o 
   9  11   0        5.75        1.58      9.55 o 
  10  11   0       37.69        3.10     10.57 o 
   0  12   0        2.43        5.27      5.53 o 
   1  12   0       82.53       74.71      7.29 o 
   2  12   0       24.90       23.20      5.34 o 
   3  12   0       13.84       18.12      4.52 o 
   4  12   0       31.43       23.21      4.78 o 
   5  12   0      304.08      316.52     13.37 o 
   6  12   0       89.58      104.53      8.48 o 
   7  12   0      199.46      190.35     17.88 o 
   8  12   0      251.74      277.88     22.93 o 
   9  12   0        3.91        0.06      9.76 o 
   1  13   0       98.46      111.07      8.93 o 
   2  13   0      290.84      292.41     12.75 o 
   3  13   0        6.61        8.42      4.98 o 
   4  13   0      368.36      359.22     12.12 o 
   5  13   0       41.91       56.28      7.43 o 
   6  13   0       28.93       31.88      8.40 o 
   7  13   0       93.16       78.57     11.46 o 
   8  13   0       62.17       91.98     16.57 o 
   9  13   0       18.87       14.36     12.34 o 
   0  14   0     2306.53     2323.69     56.24 o 
   1  14   0       50.16       61.18      7.57 o 
   2  14   0      323.84      333.55     14.03 o 
   3  14   0       88.16       82.41      8.57 o 
   4  14   0      129.40      113.37     11.95 o 
   5  14   0        0.96        5.73      5.69 o 
   6  14   0      180.98      199.34     15.16 o 
   7  14   0        7.68        8.73     12.06 o 
   8  14   0        6.59       -6.43     13.31 o 
   1  15   0      115.82       97.63      9.37 o 
   2  15   0      853.20      798.24     27.92 o 
   3  15   0        0.05        1.25      6.50 o 
   4  15   0       57.60       64.45     10.18 o 
   5  15   0        7.93        5.85      7.26 o 
   6  15   0        6.43        9.09      8.48 o 
   7  15   0      294.91      313.73     20.76 o 
   0  16   0      146.12      152.99     24.40 o 
   1  16   0        1.82       -4.18      6.14 o 
   2  16   0       76.65       71.79     11.08 o 
   3  16   0      153.38      139.19     13.47 o 
   4  16   0      272.49      264.00     17.29 o 
   5  16   0       62.50       59.27     10.73 o 
   6  16   0       43.27       57.29     11.42 o 
   1  17   0      263.13      271.01     17.14 o 
   2  17   0        8.12       14.25      7.67 o 
   3  17   0      319.29      335.18     19.25 o 
   4  17   0      127.87      128.72     13.95 o 
   5  17   0      167.60      162.36     16.20 o 
   0  18   0      261.01      240.99     29.99 o 
   1  18   0        2.98        2.50      8.77 o 
   2  18   0       37.01       43.17     18.90 o 
   3  18   0        0.63       -4.85      7.85 o 
   1   0   1    25373.54    24476.13    284.07 o 
   2   0   1      611.00      619.64     11.66 o 
   4   0   1      414.15      398.81     11.63 o 
   5   0   1     7072.66     6971.16    121.62 o 
   6   0   1        1.24        2.56      3.70 o 
   7   0   1      299.80      250.11     35.52 o 
   8   0   1        0.22       -4.91      3.66 o 
   9   0   1      343.11      322.81     15.53 o 
  10   0   1        9.47        7.31      8.67 o 
  11   0   1      371.12      441.29     19.09 o 
  12   0   1       11.42       11.43      6.90 o 
 -12   1   1       67.94       93.03     10.28 o 
 -11   1   1       25.76       19.97      8.26 o 
 -10   1   1       65.66       45.38      7.95 o 
  -9   1   1      119.69      133.72     10.55 o 
  -8   1   1     1434.91     1366.81     27.38 o 
  -7   1   1     1981.69     2083.93     40.17 o 
  -6   1   1      575.54      602.42     18.06 o 
  -5   1   1     3114.46     2988.37     46.67 o 
  -4   1   1     1595.67     1463.52     26.10 o 
  -3   1   1     7501.01     7158.94     89.22 o 
  -2   1   1      767.82      816.26     24.26 o 
  -1   1   1      843.03      862.67     19.66 o 
   0   1   1      288.45      222.51      7.81 o 
   1   1   1      832.91      813.58     10.03 o 
   2   1   1      716.96      742.47     13.21 o 
   3   1   1     7438.90     7145.83     88.49 o 
   4   1   1     1601.33     1439.20     25.49 o 
   5   1   1     3101.80     3015.16     46.54 o 
   6   1   1      584.01      600.23     20.45 o 
   7   1   1     1990.79     1994.83     39.45 o 
   8   1   1     1438.31     1431.74     29.32 o 
   9   1   1      117.07      119.35     10.77 o 
  10   1   1       63.93       51.64      8.54 o 
  11   1   1       25.76       25.79      7.93 o 
  12   1   1       67.35       74.08      9.74 o 
 -12   2   1       18.54        6.06      6.47 o 
 -11   2   1      150.67      168.30     17.79 o 
 -10   2   1      140.52      151.71     15.12 o 
  -9   2   1      571.30      524.88     17.55 o 
  -8   2   1      191.81      174.39     10.28 o 
  -7   2   1      729.77      727.42     19.17 o 
  -6   2   1      144.58      149.00      9.53 o 
  -5   2   1      374.83      384.40     13.15 o 
  -4   2   1     3353.08     3331.88     49.07 o 
  -3   2   1     1503.15     1407.01     30.12 o 
  -2   2   1     2123.98     2104.77     21.61 o 
  -1   2   1      382.94      398.62      8.00 o 
   0   2   1     1400.45     1503.11     21.51 o 
   1   2   1      355.81      387.51     10.92 o 
   2   2   1     2097.80     2159.77     30.59 o 
   3   2   1     1502.30     1432.76     23.52 o 
   4   2   1     3347.04     3378.86     48.42 o 
   5   2   1      401.13      373.83     12.71 o 
   6   2   1      136.47      137.46     21.55 o 
   7   2   1      730.82      705.88     21.33 o 
   8   2   1      194.05      190.50     10.83 o 
   9   2   1      562.74      525.39     18.03 o 
  10   2   1      142.91      138.88     11.70 o 
  11   2   1      151.23      155.59     13.72 o 
  12   2   1       20.40       12.42      6.81 o 
 -12   3   1       44.83       51.03     10.27 o 
 -11   3   1        8.39       17.28      7.34 o 
 -10   3   1       84.77       83.78      9.74 o 
  -9   3   1       98.93      113.25      9.86 o 
  -8   3   1       28.48       29.13      5.74 o 
  -7   3   1      370.55      313.75     11.67 o 
  -6   3   1      860.32      914.52     18.93 o 
  -5   3   1     2666.82     2780.13     45.67 o 
  -4   3   1     3726.50     3728.61     43.77 o 
  -3   3   1     1245.05     1187.25     13.44 o 
  -2   3   1     9305.23     9226.65    115.86 o 
  -1   3   1     3322.03     3387.00     61.17 o 
   0   3   1     4367.19     4344.71     45.51 o 
   1   3   1     3375.97     3378.80     36.87 o 
   2   3   1     9222.37     9226.99     63.42 o 
   3   3   1     1212.64     1120.82     40.22 o 
   4   3   1     3737.54     3856.14     61.57 o 
   5   3   1     2634.05     2840.55     45.07 o 
   6   3   1      865.53      927.37     23.00 o 
   7   3   1      365.76      300.64     31.02 o 
   8   3   1       29.11       29.53      5.83 o 
   9   3   1      101.25       79.36      9.12 o 
  10   3   1       83.93       90.28     10.30 o 
  11   3   1        9.04       12.67      5.98 o 
  12   3   1       45.75       37.76      9.60 o 
 -12   4   1       77.07      105.18     12.98 o 
 -11   4   1       42.99       19.78      7.61 o 
 -10   4   1      601.27      596.00     24.79 o 
  -9   4   1      371.38      384.85     15.44 o 
  -8   4   1      882.16      899.11     28.74 o 
  -7   4   1      153.03      149.21      8.84 o 
  -6   4   1     1252.03     1206.78     31.01 o 
  -5   4   1     1383.30     1476.72     27.39 o 
  -4   4   1     1291.13     1281.17     15.55 o 
  -3   4   1      239.59      230.19      6.45 o 
  -2   4   1     2385.89     2265.33     34.96 o 
  -1   4   1      602.82      578.20     17.91 o 
   0   4   1      683.53      653.25     13.88 o 
   1   4   1      599.86      579.85      9.47 o 
   2   4   1     2387.47     2281.50     24.84 o 
   3   4   1      242.14      232.09      5.98 o 
   4   4   1     1269.87     1222.67     31.68 o 
   5   4   1     1388.84     1468.59     30.02 o 
   6   4   1     1239.76     1140.26     26.58 o 
   7   4   1      152.93      148.45     10.97 o 
   8   4   1      885.76      891.98     22.24 o 
   9   4   1      370.46      371.59     15.84 o 
  10   4   1      596.16      591.63     20.80 o 
  11   4   1       43.22       46.58      9.47 o 
  12   4   1       77.98       72.08     11.67 o 
 -12   5   1       12.26       -2.87      9.00 o 
 -11   5   1      192.78      245.49     26.20 o 
 -10   5   1       18.00       -6.05      7.38 o 
  -9   5   1      347.76      367.63     26.95 o 
  -8   5   1       93.63       83.72      8.03 o 
  -7   5   1      567.58      561.09     29.23 o 
  -6   5   1       93.19       99.12      7.91 o 
  -5   5   1      826.67      801.69     16.32 o 
  -4   5   1     2370.82     2459.44     25.06 o 
  -3   5   1     2469.85     2472.62     61.84 o 
  -2   5   1       47.43       46.99      4.61 o 
  -1   5   1     1783.11     1718.19     20.89 o 
   0   5   1    10303.07    10115.17     87.64 o 
   1   5   1     1820.08     1771.92     20.65 o 
   2   5   1       47.43       54.46      3.82 o 
   3   5   1     2472.31     2567.27     22.91 o 
   4   5   1     2355.50     2532.43     60.09 o 
   5   5   1      829.03      820.77     27.91 o 
   6   5   1       92.97       90.90      8.30 o 
   7   5   1      582.38      578.25     16.73 o 
   8   5   1       94.85       93.54      8.86 o 
   9   5   1      349.63      385.91     16.24 o 
  10   5   1       17.44        8.02      6.81 o 
  11   5   1      189.20      191.65     14.67 o 
  12   5   1       12.24       12.41      8.38 o 
 -11   6   1       33.26       30.68      8.63 o 
 -10   6   1       30.41       45.14     24.76 o 
  -9   6   1      104.32      114.34     12.49 o 
  -8   6   1      102.98      109.76     24.56 o 
  -7   6   1      114.95      102.26     19.17 o 
  -6   6   1      643.65      640.37     15.66 o 
  -5   6   1       62.82       65.77      4.25 o 
  -4   6   1     1413.56     1433.73     20.95 o 
  -3   6   1     1370.24     1406.86     22.91 o 
  -2   6   1      934.81      884.95     28.60 o 
  -1   6   1       63.12       49.50      3.91 o 
   0   6   1     1405.04     1461.84     19.69 o 
   1   6   1       60.98       44.33      3.27 o 
   2   6   1      942.09      888.81     14.49 o 
   3   6   1     1353.05     1405.37     20.13 o 
   4   6   1     1422.59     1492.75     22.50 o 
   5   6   1       65.89       65.24     12.26 o 
   6   6   1      646.48      666.10     17.17 o 
   7   6   1      110.41       88.59      8.20 o 
   8   6   1      101.24       87.44      8.78 o 
   9   6   1      103.97      121.07     14.55 o 
  10   6   1       32.48       34.49      8.44 o 
  11   6   1       33.13       26.46     16.13 o 
 -11   7   1       16.69       14.27      8.16 o 
 -10   7   1       98.22      105.89     11.46 o 
  -9   7   1      171.05      166.93     15.72 o 
  -8   7   1      181.66      181.69     13.96 o 
  -7   7   1       85.72       95.44     10.23 o 
  -6   7   1      854.55      851.13     24.94 o 
  -5   7   1      409.44      412.37     11.11 o 
  -4   7   1     3551.87     3570.34     60.29 o 
  -3   7   1     1250.58     1292.57     32.71 o 
  -2   7   1     1149.53     1123.12     20.66 o 
  -1   7   1      171.13      173.10      6.81 o 
   0   7   1     1509.13     1447.35     17.86 o 
   1   7   1      162.84      176.65      8.18 o 
   2   7   1     1160.68     1136.88     17.69 o 
   3   7   1     1242.55     1302.60     20.07 o 
   4   7   1     3568.47     3645.24     32.41 o 
   5   7   1      418.16      407.76     11.37 o 
   6   7   1      854.60      900.81     31.05 o 
   7   7   1       84.29       75.93      8.14 o 
   8   7   1      186.26      195.95     12.05 o 
   9   7   1      172.19      168.95     12.43 o 
  10   7   1      101.43       88.61     10.68 o 
  11   7   1       17.12       31.51      8.67 o 
 -11   8   1       96.35      118.69     12.92 o 
 -10   8   1        0.68       -0.24      6.06 o 
  -9   8   1       70.70       66.37     22.74 o 
  -8   8   1      129.88      122.28     12.60 o 
  -7   8   1      926.24      870.09     27.11 o 
  -6   8   1       26.16       30.72      4.90 o 
  -5   8   1       89.63       93.59      6.50 o 
  -4   8   1      685.08      676.23     16.73 o 
  -3   8   1      834.83      849.41     18.59 o 
  -2   8   1     1642.90     1668.47     23.92 o 
  -1   8   1      873.63      889.93     16.28 o 
   0   8   1       76.34       89.80      3.87 o 
   1   8   1      872.38      884.56     13.96 o 
   2   8   1     1635.98     1656.77     23.41 o 
   3   8   1      822.25      829.79     16.02 o 
   4   8   1      692.10      684.53     11.42 o 
   5   8   1       90.09      102.92      5.77 o 
   6   8   1       25.68       34.06      5.73 o 
   7   8   1      926.44      940.25     25.54 o 
   8   8   1      127.96      108.01     11.37 o 
   9   8   1       70.83       78.43     12.24 o 
  10   8   1        0.80        2.00      6.25 o 
  11   8   1       97.83       91.13     16.78 o 
 -10   9   1       68.65       59.57     14.57 o 
  -9   9   1       32.42       24.43      7.25 o 
  -8   9   1        4.70        5.50      7.21 o 
  -7   9   1      208.34      197.80     14.30 o 
  -6   9   1      457.80      429.61     14.39 o 
  -5   9   1      256.55      259.16     13.65 o 
  -4   9   1     1278.11     1232.80     25.76 o 
  -3   9   1      433.47      448.22     13.95 o 
  -2   9   1        3.61        1.57      3.88 o 
  -1   9   1     1697.11     1717.03     25.42 o 
   0   9   1     3494.96     3331.10     29.62 o 
   1   9   1     1695.53     1737.76     21.93 o 
   2   9   1        3.23        7.41      2.76 o 
   3   9   1      432.72      445.55     12.14 o 
   4   9   1     1260.49     1281.93     21.96 o 
   5   9   1      257.26      247.10      8.44 o 
   6   9   1      448.46      457.25     15.60 o 
   7   9   1      207.45      222.14     20.48 o 
   8   9   1        5.19       12.57     11.39 o 
   9   9   1       32.94       42.81     11.87 o 
  10   9   1       69.27       80.06     16.78 o 
 -10  10   1        7.94       -2.83      7.00 o 
  -9  10   1      275.09      289.19     16.31 o 
  -8  10   1      125.21      156.53     12.34 o 
  -7  10   1      223.64      233.09     15.58 o 
  -6  10   1      176.59      189.04     16.55 o 
  -5  10   1      434.68      418.13     13.03 o 
  -4  10   1      227.10      217.41     10.99 o 
  -3  10   1      758.81      718.35     16.25 o 
  -2  10   1     1238.47     1278.91     22.20 o 
  -1  10   1      242.08      219.22      8.68 o 
   0  10   1      304.96      326.73      8.66 o 
   1  10   1      237.94      206.58      7.55 o 
   2  10   1     1224.26     1257.44     19.30 o 
   3  10   1      764.23      718.48     15.99 o 
   4  10   1      231.78      238.18     10.85 o 
   5  10   1      430.44      416.38      9.96 o 
   6  10   1      176.92      193.78      8.33 o 
   7  10   1      220.78      225.51     12.78 o 
   8  10   1      121.53      114.28     15.66 o 
   9  10   1      273.70      234.26     21.68 o 
  10  10   1        8.21        6.38     10.56 o 
 -10  11   1        9.43        6.60     10.89 o 
  -9  11   1       13.06        7.30     12.08 o 
  -8  11   1       59.89       69.07     14.64 o 
  -7  11   1       31.49       34.74      6.11 o 
  -6  11   1      142.87      151.44      8.38 o 
  -5  11   1      292.66      288.60     18.36 o 
  -4  11   1      840.66      826.50     20.31 o 
  -3  11   1      150.74      155.85      7.67 o 
  -2  11   1      307.16      318.89      9.73 o 
  -1  11   1      732.65      721.14     16.92 o 
   0  11   1      274.19      247.18     10.30 o 
   1  11   1      727.25      723.37     14.21 o 
   2  11   1      304.07      335.61     17.86 o 
   3  11   1      151.61      154.45      7.81 o 
   4  11   1      834.19      817.34     18.66 o 
   5  11   1      286.88      303.16      9.11 o 
   6  11   1      146.00      143.39      8.99 o 
   7  11   1       31.96       40.82     10.84 o 
   8  11   1       60.00       62.99     13.32 o 
   9  11   1       13.66       17.36     14.50 o 
  10  11   1       10.35        4.44     10.70 o 
  -9  12   1      119.33      115.51     24.26 o 
  -8  12   1       80.75       56.70     13.90 o 
  -7  12   1       68.04       64.93      6.70 o 
  -6  12   1       28.84       24.11      4.78 o 
  -5  12   1        5.09       -0.15      5.48 o 
  -4  12   1      351.52      337.94     11.24 o 
  -3  12   1      646.03      679.34     15.13 o 
  -2  12   1     2025.81     1962.40     31.06 o 
  -1  12   1      220.37      224.29     10.64 o 
   0  12   1      664.91      634.68     16.64 o 
   1  12   1      218.00      218.76     11.68 o 
   2  12   1     2011.44     1971.32     31.44 o 
   3  12   1      643.41      679.34     24.51 o 
   4  12   1      354.31      338.45     12.85 o 
   5  12   1        5.34        5.24      3.63 o 
   6  12   1       27.43       20.49      7.16 o 
   7  12   1       69.06       54.34     21.62 o 
   8  12   1       76.47      111.95     17.20 o 
   9  12   1      119.18      126.62     18.72 o 
  -9  13   1       43.55       39.51     14.63 o 
  -8  13   1       61.08       55.77     13.85 o 
  -7  13   1      210.90      200.21     15.71 o 
  -6  13   1       11.86       12.73      6.43 o 
  -5  13   1      295.29      302.99     14.01 o 
  -4  13   1        2.51       -0.45      4.55 o 
  -3  13   1      330.30      348.41     13.38 o 
  -2  13   1      145.39      130.45     13.27 o 
  -1  13   1      961.87      956.25     21.59 o 
   0  13   1      422.15      410.04     14.27 o 
   1  13   1      954.80      964.70     21.78 o 
   2  13   1      145.02      152.45      9.96 o 
   3  13   1      331.79      310.14     12.84 o 
   4  13   1        2.55        2.56      4.22 o 
   5  13   1      295.09      293.41     12.84 o 
   6  13   1       12.06       22.30      7.58 o 
   7  13   1      208.92      197.58     20.00 o 
   8  13   1       61.07       63.02     14.92 o 
   9  13   1       42.95       46.71     14.16 o 
  -8  14   1       57.03       74.11     16.65 o 
  -7  14   1       11.06       13.78      8.25 o 
  -6  14   1      123.38      136.18     11.58 o 
  -5  14   1      101.84      100.31     10.71 o 
  -4  14   1      587.41      542.64     30.81 o 
  -3  14   1      117.95      115.01     11.54 o 
  -2  14   1      175.21      156.54     10.40 o 
  -1  14   1      166.27      189.39     17.54 o 
   0  14   1        4.69        1.24      4.89 o 
   1  14   1      164.28      183.43     11.07 o 
   2  14   1      174.81      181.04     14.22 o 
   3  14   1      117.22      120.42      9.61 o 
   4  14   1      574.43      573.17     17.85 o 
   5  14   1      102.07       98.55      8.40 o 
   6  14   1      120.62      118.65     12.62 o 
   7  14   1       10.73       15.73      8.55 o 
   8  14   1       59.34       71.81     15.08 o 
  -7  15   1       32.24       44.32     10.77 o 
  -6  15   1       16.57       22.78      8.34 o 
  -5  15   1       40.89       60.36     10.49 o 
  -4  15   1       27.08       28.35      8.70 o 
  -3  15   1      239.71      244.94     15.76 o 
  -2  15   1       73.83       72.00     16.95 o 
  -1  15   1       83.09       82.34     10.53 o 
   0  15   1       30.95       24.43      6.52 o 
   1  15   1       81.84       97.33      9.35 o 
   2  15   1       70.46       66.08      8.10 o 
   3  15   1      237.43      218.91     14.21 o 
   4  15   1       27.31       34.94      8.42 o 
   5  15   1       40.83       47.10      9.78 o 
   6  15   1       16.65       28.42      9.03 o 
   7  15   1       31.09       54.79     10.99 o 
  -6  16   1        0.71      -10.01     13.14 o 
  -5  16   1       43.66       28.43     12.46 o 
  -4  16   1      188.44      154.67     23.24 o 
  -3  16   1       43.80       51.32      9.72 o 
  -2  16   1      277.29      276.72     17.16 o 
  -1  16   1      124.84      167.19     13.93 o 
   0  16   1       86.45      105.42     11.87 o 
   1  16   1      124.48      123.64     13.31 o 
   2  16   1      280.40      297.21     15.71 o 
   3  16   1       45.75       48.16      9.83 o 
   4  16   1      189.57      212.16     16.17 o 
   5  16   1       41.17       37.95      9.76 o 
   6  16   1        0.48      -11.53      8.67 o 
  -5  17   1       65.87       88.19     16.15 o 
  -4  17   1      311.39      324.94     23.65 o 
  -3  17   1        8.78        7.76      7.65 o 
  -2  17   1      203.74      208.39     16.21 o 
  -1  17   1       21.35       17.19     10.38 o 
   0  17   1       31.32       23.69      8.38 o 
   1  17   1       21.34       36.54     10.96 o 
   2  17   1      202.17      205.47     19.29 o 
   3  17   1        9.09        5.49      7.34 o 
   4  17   1      310.61      336.92     26.91 o 
   5  17   1       65.72       61.62     11.84 o 
  -3  18   1      168.55      168.09     15.93 o 
  -2  18   1       19.05       24.00      9.33 o 
  -1  18   1      107.39      149.37     23.86 o 
   0  18   1        7.07       16.70     10.01 o 
   1  18   1      107.34       94.17     15.23 o 
   2  18   1       18.94        2.47     10.20 o 
   3  18   1      169.62      161.56     18.83 o 
   0   0   2    14535.60    14917.42    248.67 o 
   1   0   2     2143.17     2092.98     22.27 o 
   2   0   2    18659.42    18288.19    171.29 o 
   3   0   2     4150.03     4204.65     45.66 o 
   4   0   2     2877.68     2766.61     34.36 o 
   5   0   2      717.07      829.16     16.54 o 
   6   0   2      914.09      778.30     17.27 o 
   7   0   2      184.94      163.37     12.63 o 
   8   0   2      276.03      247.13     15.79 o 
   9   0   2        6.75        9.97      6.06 o 
  10   0   2       46.35       52.81      8.41 o 
  11   0   2       58.99       62.92      9.94 o 
  12   0   2       69.35       66.95     13.06 o 
 -12   1   2       11.98        6.48      8.66 o 
 -11   1   2        1.35        1.77      6.50 o 
 -10   1   2      121.97      130.01     11.19 o 
  -9   1   2      260.07      227.54     12.57 o 
  -8   1   2      601.93      596.35     17.64 o 
  -7   1   2      406.64      368.73     17.81 o 
  -6   1   2      581.46      617.35     15.15 o 
  -5   1   2      406.66      372.53     13.57 o 
  -4   1   2      433.86      429.67     10.42 o 
  -3   1   2     3750.72     3522.76     39.73 o 
  -2   1   2     4966.57     4716.66     37.15 o 
  -1   1   2      978.27      923.91     22.31 o 
   0   1   2      210.48      186.56      7.55 o 
   1   1   2      995.05      929.74     13.27 o 
   2   1   2     4950.46     4688.93     48.05 o 
   3   1   2     3745.22     3550.01     39.53 o 
   4   1   2      426.94      430.33     10.34 o 
   5   1   2      408.97      371.37     10.79 o 
   6   1   2      583.15      598.62     15.11 o 
   7   1   2      413.05      396.96     16.35 o 
   8   1   2      605.29      602.74     17.77 o 
   9   1   2      257.02      243.79     13.27 o 
  10   1   2      122.84      118.71     11.22 o 
  11   1   2        1.19        4.02      6.71 o 
  12   1   2       12.07        9.87      8.14 o 
 -12   2   2       47.86       50.42     10.06 o 
 -11   2   2       27.71       26.89      7.69 o 
 -10   2   2      105.60      111.22     19.68 o 
  -9   2   2      181.17      184.67     23.24 o 
  -8   2   2      522.67      549.92     16.85 o 
  -7   2   2      116.96      111.01      8.06 o 
  -6   2   2      366.26      338.33     11.27 o 
  -5   2   2      264.33      257.28     13.15 o 
  -4   2   2      268.87      314.94      8.97 o 
  -3   2   2     2336.72     2308.76     21.98 o 
  -2   2   2     5074.09     4991.91     45.73 o 
   0   2   2    18981.13    18245.02    247.88 o 
   1   2   2    11460.99    11202.86     92.90 o 
   2   2   2     5056.90     5002.53     44.47 o 
   3   2   2     2358.58     2360.13     28.50 o 
   4   2   2      266.68      297.82     14.50 o 
   5   2   2      257.28      255.26      9.09 o 
   6   2   2      360.50      333.61     11.30 o 
   7   2   2      119.62      125.93      9.33 o 
   8   2   2      525.54      551.13     17.06 o 
   9   2   2      183.50      166.69     11.49 o 
  10   2   2      102.36       92.22     10.29 o 
  11   2   2       29.02       38.27     14.04 o 
  12   2   2       48.00       43.51      8.45 o 
 -12   3   2       23.02       14.38     13.64 o 
 -11   3   2      102.69      104.41     18.46 o 
 -10   3   2      250.70      248.73     14.34 o 
  -9   3   2        8.26       -1.13      5.11 o 
  -8   3   2       46.31       37.85      8.09 o 
  -7   3   2       79.65       70.40      9.84 o 
  -6   3   2      546.55      529.82     16.55 o 
  -5   3   2      219.21      239.75      8.89 o 
  -4   3   2      105.78      113.81     10.51 o 
  -3   3   2      930.56      978.97     12.25 o 
  -2   3   2      722.97      671.47     15.79 o 
  -1   3   2     5822.84     5989.87     60.58 o 
   0   3   2        0.40       -2.07      1.38 o 
   1   3   2     5785.51     5880.58     51.72 o 
   2   3   2      706.97      669.84      8.98 o 
   3   3   2      916.53      963.12     15.47 o 
   4   3   2      113.94      118.74      7.08 o 
   5   3   2      225.07      237.33     14.34 o 
   6   3   2      546.77      519.15     14.14 o 
   7   3   2       78.92       69.24      6.95 o 
   8   3   2       47.16       40.45      6.62 o 
   9   3   2        7.86        4.04      6.27 o 
  10   3   2      255.24      253.56     14.56 o 
  11   3   2      103.91      107.13     19.12 o 
  12   3   2       22.19       27.63      9.25 o 
 -12   4   2       12.23       14.53     12.98 o 
 -11   4   2       15.88       25.35      9.09 o 
 -10   4   2       59.22       67.62     11.29 o 
  -9   4   2      327.80      383.94     15.26 o 
  -8   4   2      582.33      541.35     21.52 o 
  -7   4   2     1183.73     1142.80     23.40 o 
  -6   4   2      656.21      682.50     17.18 o 
  -5   4   2      163.12      132.22      7.02 o 
  -4   4   2      855.78      889.37     12.74 o 
  -3   4   2      922.60      838.77     29.86 o 
  -2   4   2      197.55      197.17      6.08 o 
  -1   4   2     5082.49     5160.21     61.76 o 
   0   4   2     8568.88     8475.65     73.14 o 
   1   4   2     5100.57     5168.44     47.02 o 
   2   4   2      194.52      213.94     12.35 o 
   3   4   2      929.71      873.10     13.02 o 
   4   4   2      851.23      904.95     16.63 o 
   5   4   2      159.67      132.23      7.19 o 
   6   4   2      656.24      720.52     17.37 o 
   7   4   2     1181.05     1153.09     23.95 o 
   8   4   2      580.50      548.36     17.50 o 
   9   4   2      325.42      317.55     15.21 o 
  10   4   2       58.71       66.72      9.59 o 
  11   4   2       14.70       -0.64      6.73 o 
  12   4   2       12.18       17.04      8.52 o 
 -11   5   2        1.39       17.06      9.32 o 
 -10   5   2      228.41      254.98     18.00 o 
  -9   5   2      312.27      285.78     17.15 o 
  -8   5   2      170.58      172.83     10.44 o 
  -7   5   2       29.75       37.78      5.72 o 
  -6   5   2      636.95      587.76     24.70 o 
  -5   5   2      412.67      438.75      9.40 o 
  -4   5   2     1762.52     1671.64     19.45 o 
  -3   5   2     1703.14     1684.85     32.92 o 
  -2   5   2      971.27      968.99     26.40 o 
  -1   5   2      405.87      426.42      8.51 o 
   0   5   2     7563.76     7663.68     78.61 o 
   1   5   2      407.20      395.04      8.26 o 
   2   5   2      972.89      987.98     14.75 o 
   3   5   2     1708.39     1679.21     16.71 o 
   4   5   2     1768.11     1748.38     25.96 o 
   5   5   2      411.51      445.17     12.51 o 
   6   5   2      629.35      543.00     18.47 o 
   7   5   2       29.65       32.91      6.76 o 
   8   5   2      173.34      143.21     10.36 o 
   9   5   2      309.63      349.91     17.95 o 
  10   5   2      225.54      240.14     15.23 o 
  11   5   2        1.30        3.90      7.09 o 
 -11   6   2      245.49      304.26     33.47 o 
 -10   6   2       38.25       41.76     11.95 o 
  -9   6   2      252.29      242.43     16.51 o 
  -8   6   2      278.80      294.68     16.39 o 
  -7   6   2      281.21      286.84     27.04 o 
  -6   6   2      210.75      214.46      9.38 o 
  -5   6   2       10.57        8.81      2.62 o 
  -4   6   2      662.60      712.16     11.47 o 
  -3   6   2     1419.94     1322.55     33.55 o 
  -2   6   2      528.42      524.20     12.24 o 
  -1   6   2     4131.52     4180.31     42.06 o 
   0   6   2        0.71        0.64      1.58 o 
   1   6   2     4070.62     4140.36     41.33 o 
   2   6   2      509.07      507.58     10.64 o 
   3   6   2     1410.74     1347.26     14.97 o 
   4   6   2      661.78      720.35     10.65 o 
   5   6   2       10.11        5.32      4.49 o 
   6   6   2      205.50      222.79     10.30 o 
   7   6   2      291.28      322.29     13.03 o 
   8   6   2      272.67      273.44     13.45 o 
   9   6   2      257.76      285.62     14.75 o 
  10   6   2       37.23       35.81      7.82 o 
  11   6   2      246.55      244.38     16.27 o 
 -11   7   2      159.70      181.46     17.46 o 
 -10   7   2       75.37       54.64     10.90 o 
  -9   7   2      475.85      461.97     21.46 o 
  -8   7   2      237.70      259.97     24.59 o 
  -7   7   2      975.96      989.85     28.54 o 
  -6   7   2      327.56      297.09     12.33 o 
  -5   7   2     1872.02     1904.27     27.23 o 
  -4   7   2      564.91      515.67     25.89 o 
  -3   7   2      412.11      426.87     12.10 o 
  -2   7   2        0.12       -1.09      2.20 o 
  -1   7   2      941.62      894.86     16.80 o 
   0   7   2     4812.51     5109.87     44.56 o 
   1   7   2      952.87      895.95     13.44 o 
   2   7   2        0.10        1.23      2.35 o 
   3   7   2      414.82      455.40     11.17 o 
   4   7   2      578.49      532.48     13.30 o 
   5   7   2     1912.06     2024.74     58.02 o 
   6   7   2      335.92      338.68     18.45 o 
   7   7   2      976.04      973.45     35.07 o 
   8   7   2      235.30      248.98     21.49 o 
   9   7   2      486.28      477.86     36.72 o 
  10   7   2       78.33       80.20     13.08 o 
  11   7   2      158.40      165.39     33.86 o 
 -11   8   2       11.88        3.77     11.60 o 
 -10   8   2      133.85      113.56     14.32 o 
  -9   8   2        4.03        2.73      9.96 o 
  -8   8   2      432.90      475.97     21.48 o 
  -7   8   2      403.31      388.03     18.22 o 
  -6   8   2       31.26       24.91      4.74 o 
  -5   8   2        1.08       -4.07      3.06 o 
  -4   8   2      848.06      763.25     24.69 o 
  -3   8   2      271.48      276.22     10.44 o 
  -2   8   2     3104.36     2970.90     35.48 o 
  -1   8   2     1146.20     1208.26     19.43 o 
   0   8   2       15.37       13.94      2.73 o 
   1   8   2     1139.15     1223.55     16.99 o 
   2   8   2     3149.13     3094.65     35.50 o 
   3   8   2      264.64      272.17     10.22 o 
   4   8   2      860.09      809.78     13.98 o 
   5   8   2        1.35        2.38      3.05 o 
   6   8   2       31.35       19.50     10.26 o 
   7   8   2      400.03      365.48     14.64 o 
   8   8   2      437.15      473.30     17.22 o 
   9   8   2        3.91        7.87      8.53 o 
  10   8   2      136.53      138.65     17.92 o 
  11   8   2       12.08        4.11     12.91 o 
 -10   9   2       30.45       19.57      8.79 o 
  -9   9   2        3.73        7.29     10.96 o 
  -8   9   2      112.95       96.46     19.33 o 
  -7   9   2      213.32      224.02     15.33 o 
  -6   9   2      318.88      320.73     14.96 o 
  -5   9   2     1653.19     1529.72     31.73 o 
  -4   9   2      227.05      264.05     11.22 o 
  -3   9   2     1160.08     1122.51     22.66 o 
  -2   9   2       96.43       83.96      6.09 o 
  -1   9   2     2492.71     2337.46     30.65 o 
   0   9   2      893.47      886.56     28.83 o 
   1   9   2     2447.53     2264.73     26.37 o 
   2   9   2       96.24       97.51      5.73 o 
   3   9   2     1155.68     1109.83     19.69 o 
   4   9   2      227.94      263.76      9.16 o 
   5   9   2     1641.57     1551.94     19.39 o 
   6   9   2      319.35      325.62     12.96 o 
   7   9   2      202.32      234.43     12.81 o 
   8   9   2      112.57      101.94     20.22 o 
   9   9   2        3.23       -4.01      8.45 o 
  10   9   2       30.00        8.38     15.53 o 
 -10  10   2       72.65       66.57     13.80 o 
  -9  10   2        2.01        4.57     10.49 o 
  -8  10   2      174.24      177.16     15.23 o 
  -7  10   2       58.65       66.92      8.86 o 
  -6  10   2      383.04      380.34     13.15 o 
  -5  10   2       17.30       18.76      7.49 o 
  -4  10   2      979.19      971.78     22.15 o 
  -3  10   2      803.25      800.66     21.00 o 
  -2  10   2      843.03      818.93     17.20 o 
  -1  10   2      276.01      288.02     10.25 o 
   0  10   2      974.97     1002.81     24.77 o 
   1  10   2      282.11      291.64      8.69 o 
   2  10   2      859.57      828.88     15.27 o 
   3  10   2      797.55      774.81     16.75 o 
   4  10   2      985.52      999.25     19.88 o 
   5  10   2       16.66        9.31      3.31 o 
   6  10   2      384.02      383.96     14.55 o 
   7  10   2       56.52       70.21     12.47 o 
   8  10   2      177.57      208.92     19.33 o 
   9  10   2        1.84       -4.27      9.01 o 
  10  10   2       72.58       75.54     15.80 o 
 -10  11   2        9.10        0.74      7.04 o 
  -9  11   2       80.17       74.67     15.79 o 
  -8  11   2       16.49       13.33      8.24 o 
  -7  11   2      400.18      407.59     14.05 o 
  -6  11   2      259.81      267.58     13.07 o 
  -5  11   2      390.86      391.96     34.36 o 
  -4  11   2      739.65      730.69     17.27 o 
  -3  11   2       81.94       80.49      7.01 o 
  -2  11   2      315.77      315.65     11.29 o 
  -1  11   2      138.99      131.75      8.09 o 
   0  11   2      811.99      757.33     17.29 o 
   1  11   2      130.34      119.63      8.00 o 
   2  11   2      307.77      297.43      9.65 o 
   3  11   2       80.95       89.66      6.52 o 
   4  11   2      753.75      729.39     17.57 o 
   5  11   2      395.01      391.99     18.35 o 
   6  11   2      265.38      240.90     18.71 o 
   7  11   2      406.18      388.89     31.71 o 
   8  11   2       16.74       28.21     10.81 o 
   9  11   2       79.38       51.60     14.06 o 
  10  11   2        9.58       19.92     17.44 o 
  -9  12   2       56.29       56.36     14.40 o 
  -8  12   2      176.02      200.94     17.03 o 
  -7  12   2      112.17      105.77      8.99 o 
  -6  12   2       27.16       28.03      5.94 o 
  -5  12   2      811.00      867.92     31.43 o 
  -4  12   2       70.28       69.58      8.90 o 
  -3  12   2     1131.22     1126.39     22.53 o 
  -2  12   2      565.80      581.23     15.87 o 
  -1  12   2      919.83      918.26     24.75 o 
   0  12   2      145.04      139.95      9.00 o 
   1  12   2      911.52      890.04     20.06 o 
   2  12   2      555.01      549.23     13.56 o 
   3  12   2     1132.29     1120.14     20.07 o 
   4  12   2       70.47       67.70      7.16 o 
   5  12   2      812.60      834.26     20.13 o 
   6  12   2       27.45       13.81      6.68 o 
   7  12   2      106.96      103.26     14.97 o 
   8  12   2      174.42      208.87     20.76 o 
   9  12   2       54.45       60.62     15.82 o 
  -8  13   2       62.55       74.58     15.13 o 
  -7  13   2       24.12       18.22      5.38 o 
  -6  13   2      401.54      415.47     13.52 o 
  -5  13   2       63.62       60.24      8.11 o 
  -4  13   2      178.72      176.18     10.83 o 
  -3  13   2      330.54      350.74     16.56 o 
  -2  13   2      571.53      563.74     19.87 o 
  -1  13   2      323.31      302.19     12.69 o 
   0  13   2     1071.13     1055.02     22.70 o 
   1  13   2      324.45      335.85     13.20 o 
   2  13   2      560.06      528.69     16.30 o 
   3  13   2      331.32      333.31     13.36 o 
   4  13   2      186.31      191.09      9.73 o 
   5  13   2       64.10       70.75      8.07 o 
   6  13   2      405.48      429.32     18.86 o 
   7  13   2       23.99       29.05     11.92 o 
   8  13   2       62.84       94.60     16.27 o 
  -8  14   2       43.24       22.86      9.72 o 
  -7  14   2      113.50      133.41     14.40 o 
  -6  14   2       24.88       22.89      5.80 o 
  -5  14   2      415.82      443.45     19.89 o 
  -4  14   2      299.31      333.92     17.44 o 
  -3  14   2       96.70      104.48     11.43 o 
  -2  14   2      135.73      137.11     12.08 o 
  -1  14   2      311.32      290.11     22.45 o 
   0  14   2        8.95       15.55      5.76 o 
   1  14   2      319.42      318.81     13.52 o 
   2  14   2      138.60      116.11      9.46 o 
   3  14   2       95.41       94.06      9.07 o 
   4  14   2      295.98      327.06     15.96 o 
   5  14   2      411.43      423.76     14.24 o 
   6  14   2       24.47       27.10      8.16 o 
   7  14   2      113.66      111.01     16.66 o 
   8  14   2       42.36       35.59     13.70 o 
  -7  15   2       77.64       94.49     19.32 o 
  -6  15   2      259.80      227.58     51.31 o 
  -5  15   2       47.07       48.35     12.80 o 
  -4  15   2      101.14       91.74     11.80 o 
  -3  15   2      237.85      217.02     25.18 o 
  -2  15   2      220.20      211.01     14.57 o 
  -1  15   2       54.60       43.99      8.56 o 
   0  15   2      477.15      448.05     18.87 o 
   1  15   2       51.28       43.20      7.99 o 
   2  15   2      224.62      191.11     19.93 o 
   3  15   2      239.21      215.11     15.77 o 
   4  15   2       97.89       71.11      8.74 o 
   5  15   2       48.55       56.45     10.09 o 
   6  15   2      260.86      251.78     17.24 o 
   7  15   2       77.94      105.69     17.28 o 
  -6  16   2       23.56       12.83     11.56 o 
  -5  16   2        5.91        4.70      9.53 o 
  -4  16   2      181.06      184.75     55.78 o 
  -3  16   2       78.23       79.59     11.06 o 
  -2  16   2       18.49       25.36      7.99 o 
  -1  16   2      251.65      260.93     17.89 o 
   0  16   2       47.98       64.41     10.15 o 
   1  16   2      250.13      248.04     15.80 o 
   2  16   2       17.90       13.16      7.23 o 
   3  16   2       80.45       67.17      9.05 o 
   4  16   2      182.33      216.35     16.06 o 
   5  16   2        6.10       -3.77      7.24 o 
   6  16   2       22.85       27.55     11.17 o 
  -5  17   2      257.37      285.16     24.54 o 
  -4  17   2       33.20       51.92     37.04 o 
  -3  17   2       16.97        7.54      7.89 o 
  -2  17   2       47.13       58.43     10.50 o 
  -1  17   2       28.69       18.87      8.12 o 
   0  17   2      147.10      149.35     14.08 o 
   1  17   2       29.55       31.69      8.48 o 
   2  17   2       46.88       48.92     12.83 o 
   3  17   2       16.25       18.68      9.40 o 
   4  17   2       33.08       22.31     10.62 o 
   5  17   2      254.41      309.65     19.76 o 
  -3  18   2       12.02        5.38     10.20 o 
  -2  18   2      149.30      129.44     14.39 o 
  -1  18   2       56.60       61.70     13.61 o 
   0  18   2       13.12        3.32      8.96 o 
   1  18   2       56.81       76.40     14.10 o 
   2  18   2      151.84      160.15     18.62 o 
   3  18   2       12.08        4.03     17.58 o 
   1   0   3      489.64      492.34      6.98 o 
   2   0   3     1020.40     1075.02     13.75 o 
   3   0   3     1836.97     1828.62     23.95 o 
   4   0   3       58.68       79.41      4.95 o 
   5   0   3       52.00       54.48      7.53 o 
   6   0   3      683.03      631.08     15.70 o 
   7   0   3       10.88       22.13      6.36 o 
   8   0   3      699.21      658.54     21.06 o 
   9   0   3      104.44      102.06     16.74 o 
  10   0   3       63.29       53.82      8.55 o 
  11   0   3       22.42       10.30      7.28 o 
  12   0   3        0.00        2.96      6.95 o 
 -12   1   3        3.08        7.64     11.31 o 
 -11   1   3       33.92       45.19     11.76 o 
 -10   1   3       13.95       18.58      7.00 o 
  -9   1   3      207.59      184.99     11.70 o 
  -8   1   3      831.43      804.18     20.81 o 
  -7   1   3       98.79      104.98      8.60 o 
  -6   1   3      897.09      917.83     19.25 o 
  -5   1   3     1145.66     1157.34     20.58 o 
  -4   1   3     3869.34     4105.40     47.70 o 
  -3   1   3     1826.30     1872.55     24.82 o 
  -2   1   3    17025.74    16612.89    148.88 o 
  -1   1   3     4119.68     4053.50     75.01 o 
   0   1   3     5713.07     5477.87     96.53 o 
   1   1   3     4129.52     4085.32     32.48 o 
   2   1   3    16985.83    16577.68    139.40 o 
   3   1   3     1816.25     1906.08     24.45 o 
   4   1   3     3858.03     4179.33     56.78 o 
   5   1   3     1143.95     1156.04     20.48 o 
   6   1   3      887.19      887.42     19.00 o 
   7   1   3       99.81      104.88      7.92 o 
   8   1   3      824.07      780.41     20.64 o 
   9   1   3      209.47      223.15     18.86 o 
  10   1   3       13.69       20.91      6.88 o 
  11   1   3       33.96       20.17      7.84 o 
  12   1   3        3.39       -4.82      7.29 o 
 -12   2   3      113.07      105.96     12.48 o 
 -11   2   3       30.87       24.71      9.80 o 
 -10   2   3      192.07      196.56     13.84 o 
  -9   2   3      153.37      147.99     10.87 o 
  -8   2   3       84.31       93.64     15.09 o 
  -7   2   3     1365.47     1353.42     25.99 o 
  -6   2   3      604.99      629.54     18.97 o 
  -5   2   3       92.18      101.72      6.45 o 
  -4   2   3      534.07      611.11     13.16 o 
  -3   2   3      572.44      615.96      8.44 o 
  -2   2   3      165.57      161.56      4.66 o 
  -1   2   3     2997.61     3056.53     42.36 o 
   0   2   3       40.16       37.79      2.27 o 
   1   2   3     2988.92     3069.82     29.03 o 
   2   2   3      172.22      171.77      4.30 o 
   3   2   3      579.80      612.69     13.46 o 
   4   2   3      541.49      626.65     20.11 o 
   5   2   3       88.48       85.07      5.89 o 
   6   2   3      598.94      635.60     19.26 o 
   7   2   3     1368.59     1338.59     25.96 o 
   8   2   3       83.76       88.06      8.45 o 
   9   2   3      150.83      160.25     11.56 o 
  10   2   3      189.94      178.57     12.95 o 
  11   2   3       30.10       37.54      8.54 o 
  12   2   3      113.18      115.84     13.22 o 
 -12   3   3        6.04        0.60      9.01 o 
 -11   3   3       12.68        5.81      6.57 o 
 -10   3   3      151.41      124.63     14.99 o 
  -9   3   3      427.78      414.88     16.06 o 
  -8   3   3      694.90      738.90     19.77 o 
  -7   3   3      102.75       95.27      7.77 o 
  -6   3   3      643.35      689.28     16.56 o 
  -5   3   3      247.36      193.67      8.29 o 
  -4   3   3     1381.69     1372.92     16.65 o 
  -3   3   3     1707.73     1756.49     17.01 o 
  -2   3   3     1615.28     1585.89     21.82 o 
  -1   3   3     3167.51     3100.66     43.91 o 
   0   3   3    67713.36    65092.20    515.79 o 
   1   3   3     3118.16     3149.71     26.82 o 
   2   3   3     1625.89     1606.99     20.47 o 
   3   3   3     1688.23     1796.58     23.51 o 
   4   3   3     1389.80     1336.45     20.98 o 
   5   3   3      249.30      224.17      8.63 o 
   6   3   3      633.77      665.21     16.29 o 
   7   3   3      101.83       85.77      7.53 o 
   8   3   3      693.00      682.92     19.79 o 
   9   3   3      429.82      430.69     16.95 o 
  10   3   3      153.58      145.23     12.12 o 
  11   3   3       13.86       11.42      7.64 o 
  12   3   3        6.49        4.38      7.88 o 
 -12   4   3       23.65       18.93     10.41 o 
 -11   4   3       60.32       47.39     12.08 o 
 -10   4   3       60.33       54.32     10.68 o 
  -9   4   3      609.72      653.60     20.41 o 
  -8   4   3     1725.37     1764.76     32.48 o 
  -7   4   3       21.54       15.96      4.75 o 
  -6   4   3       19.01        9.43      3.82 o 
  -5   4   3      749.54      778.18     14.54 o 
  -4   4   3     3614.79     3681.55     34.32 o 
  -3   4   3     1019.54     1142.40     17.11 o 
  -2   4   3      471.24      497.27     10.57 o 
  -1   4   3     2257.30     2232.31     37.05 o 
   0   4   3     3213.07     3142.95     31.06 o 
   1   4   3     2253.92     2188.28     23.46 o 
   2   4   3      454.10      452.60      6.22 o 
   3   4   3     1015.62     1130.66     15.57 o 
   4   4   3     3617.14     3673.02     44.23 o 
   5   4   3      752.13      792.53     16.65 o 
   6   4   3       18.50       15.29      4.07 o 
   7   4   3       21.48       17.86      8.94 o 
   8   4   3     1707.08     1708.06     32.60 o 
   9   4   3      605.28      659.42     20.56 o 
  10   4   3       61.80       50.32     10.83 o 
  11   4   3       59.92       53.42      9.59 o 
  12   4   3       23.66       23.18     11.68 o 
 -11   5   3      595.41      648.96     43.97 o 
 -10   5   3      240.82      212.90     17.05 o 
  -9   5   3      140.91      119.48     12.80 o 
  -8   5   3      521.29      485.70     20.48 o 
  -7   5   3      869.44      855.71     22.28 o 
  -6   5   3      692.19      681.72     16.68 o 
  -5   5   3      911.73      883.51     14.00 o 
  -4   5   3       61.50       62.44      4.07 o 
  -3   5   3     1561.88     1710.96     27.09 o 
  -2   5   3      562.29      612.18      9.84 o 
  -1   5   3     1409.72     1444.59     15.46 o 
   0   5   3      748.86      799.49      9.58 o 
   1   5   3     1387.24     1396.97     17.89 o 
   2   5   3      559.05      601.24     11.09 o 
   3   5   3     1544.73     1721.61     21.20 o 
   4   5   3       61.63       56.78      4.74 o 
   5   5   3      898.97      892.23     18.15 o 
   6   5   3      694.96      678.66     16.83 o 
   7   5   3      859.67      886.05     20.89 o 
   8   5   3      518.65      524.45     37.93 o 
   9   5   3      135.87      131.62     11.20 o 
  10   5   3      240.41      242.78     19.55 o 
  11   5   3      592.15      644.01     23.46 o 
 -11   6   3       29.52       42.27     11.24 o 
 -10   6   3      122.83      129.16     14.37 o 
  -9   6   3      433.36      446.83     24.06 o 
  -8   6   3      563.32      583.49     22.84 o 
  -7   6   3      643.58      664.83     26.10 o 
  -6   6   3       26.51       40.25      6.00 o 
  -5   6   3      853.71      935.08     16.34 o 
  -4   6   3      589.30      605.97     13.67 o 
  -3   6   3     1586.76     1704.86     29.91 o 
  -2   6   3     1283.22     1268.92     16.66 o 
  -1   6   3     2302.65     2590.45     25.13 o 
   0   6   3       26.05       26.83      3.73 o 
   1   6   3     2276.10     2631.54     37.61 o 
   2   6   3     1261.79     1260.38     18.15 o 
   3   6   3     1552.74     1693.54     17.20 o 
   4   6   3      568.90      574.57     15.51 o 
   5   6   3      852.27      904.14     29.07 o 
   6   6   3       24.73       39.79      5.50 o 
   7   6   3      634.94      610.34     33.18 o 
   8   6   3      560.48      513.33     17.44 o 
   9   6   3      428.07      444.66     17.66 o 
  10   6   3      119.20      120.96     11.71 o 
  11   6   3       30.16       29.73     12.68 o 
 -11   7   3       40.15       55.25     23.21 o 
 -10   7   3      258.78      274.83     19.08 o 
  -9   7   3      581.76      549.77     23.81 o 
  -8   7   3        8.53       10.14      7.17 o 
  -7   7   3       53.02       37.28     14.23 o 
  -6   7   3     1405.53     1357.87     33.24 o 
  -5   7   3      823.73      794.57     16.34 o 
  -4   7   3      317.05      347.88     15.88 o 
  -3   7   3      826.40      827.78     16.05 o 
  -2   7   3     1044.05     1083.35     17.33 o 
  -1   7   3     4353.79     4556.43     40.47 o 
   0   7   3      994.78      905.36     13.16 o 
   1   7   3     4397.75     4605.86     41.73 o 
   2   7   3     1041.68     1059.68     17.20 o 
   3   7   3      830.76      821.25     19.17 o 
   4   7   3      333.91      375.05      7.64 o 
   5   7   3      817.10      751.47     17.37 o 
   6   7   3     1405.01     1378.11     26.19 o 
   7   7   3       55.37       53.65      7.25 o 
   8   7   3        8.78        1.07      8.03 o 
   9   7   3      587.08      567.91     39.06 o 
  10   7   3      262.39      290.16     22.82 o 
  11   7   3       39.69       49.93     14.60 o 
 -11   8   3       17.37       19.18      9.96 o 
 -10   8   3       32.45       36.13     10.30 o 
  -9   8   3      113.75      136.27     14.49 o 
  -8   8   3       52.84       57.59      9.96 o 
  -7   8   3     1359.10     1396.47     36.04 o 
  -6   8   3      153.24      170.29      9.21 o 
  -5   8   3      297.93      327.73     10.98 o 
  -4   8   3      461.56      477.44     19.54 o 
  -3   8   3     1853.60     1700.34     30.37 o 
  -2   8   3      651.64      672.23     19.36 o 
  -1   8   3      296.22      290.55      7.33 o 
   0   8   3      107.36      151.81      5.80 o 
   1   8   3      304.26      312.47      9.67 o 
   2   8   3      643.65      640.93     13.51 o 
   3   8   3     1868.63     1709.71     24.75 o 
   4   8   3      462.04      457.27      8.86 o 
   5   8   3      302.28      324.94     11.60 o 
   6   8   3      152.84      158.86      9.98 o 
   7   8   3     1362.40     1307.33     27.57 o 
   8   8   3       50.33       44.74     14.47 o 
   9   8   3      115.00       90.59     14.59 o 
  10   8   3       32.35       29.29     11.98 o 
  11   8   3       17.44       34.45     12.90 o 
 -10   9   3      520.08      542.75     30.12 o 
  -9   9   3       14.40        5.39      7.90 o 
  -8   9   3      177.76      167.92     14.74 o 
  -7   9   3      601.07      654.03     28.90 o 
  -6   9   3       23.82       25.23      5.06 o 
  -5   9   3      420.88      430.30     29.66 o 
  -4   9   3     1488.15     1313.65     35.43 o 
  -3   9   3       66.24       66.14      5.49 o 
  -2   9   3       63.52       70.96      5.56 o 
  -1   9   3      285.32      308.62      7.91 o 
   0   9   3      694.86      580.30     14.84 o 
   1   9   3      288.10      303.75      8.57 o 
   2   9   3       61.18       67.61      5.10 o 
   3   9   3       65.54       69.35      5.90 o 
   4   9   3     1469.96     1429.24     17.61 o 
   5   9   3      423.41      438.20     11.04 o 
   6   9   3       23.57       20.47      5.28 o 
   7   9   3      602.07      635.90     26.84 o 
   8   9   3      176.62      196.90     17.96 o 
   9   9   3       14.34       14.56      9.74 o 
  10   9   3      519.41      582.60     30.64 o 
 -10  10   3       30.89       38.80     11.29 o 
  -9  10   3      546.02      624.68     80.52 o 
  -8  10   3       37.59       25.47      9.87 o 
  -7  10   3       66.64       70.80      7.55 o 
  -6  10   3      147.72      175.65      9.84 o 
  -5  10   3      103.64      134.19     17.74 o 
  -4  10   3      364.40      384.79     25.59 o 
  -3  10   3     1993.37     1863.60     30.90 o 
  -2  10   3      158.70      149.64      7.81 o 
  -1  10   3      106.42       91.27      6.61 o 
   0  10   3      205.03      234.84      7.76 o 
   1  10   3      107.39       98.68      5.90 o 
   2  10   3      167.04      189.02      7.75 o 
   3  10   3     1990.05     1843.94     55.09 o 
   4  10   3      370.26      384.17      8.96 o 
   5  10   3      102.72      141.16     10.52 o 
   6  10   3      147.81      174.89     15.63 o 
   7  10   3       61.23       82.20     13.10 o 
   8  10   3       38.20       15.00      9.28 o 
   9  10   3      538.92      628.19     65.26 o 
  10  10   3       31.87       31.07     15.56 o 
  -9  11   3      152.53      219.96     25.92 o 
  -8  11   3      162.26      188.82     16.31 o 
  -7  11   3      185.48      186.59     10.84 o 
  -6  11   3      789.82      764.68     19.10 o 
  -5  11   3      145.82      135.77     14.34 o 
  -4  11   3      678.38      668.43     20.44 o 
  -3  11   3      558.24      533.06     51.40 o 
  -2  11   3      568.57      562.83     14.68 o 
  -1  11   3      733.97      710.15     16.63 o 
   0  11   3      146.55      130.67      8.04 o 
   1  11   3      744.16      713.89     18.73 o 
   2  11   3      567.34      582.10     13.36 o 
   3  11   3      560.37      526.88     13.26 o 
   4  11   3      674.67      647.72     16.65 o 
   5  11   3      134.05      154.56      9.58 o 
   6  11   3      787.17      838.10     30.54 o 
   7  11   3      189.75      185.47     17.62 o 
   8  11   3      162.74      163.50     18.44 o 
   9  11   3      152.55      139.00     18.50 o 
  -9  12   3      199.52      214.53     18.79 o 
  -8  12   3      319.16      329.75     20.83 o 
  -7  12   3       75.11       62.50      7.85 o 
  -6  12   3      263.90      257.46     12.36 o 
  -5  12   3       49.14       56.12      8.50 o 
  -4  12   3      489.68      497.32     18.58 o 
  -3  12   3      790.28      819.41     25.84 o 
  -2  12   3     2215.86     2163.02     45.49 o 
  -1  12   3       90.76       72.83      7.12 o 
   0  12   3       11.61        7.13      4.31 o 
   1  12   3       91.16       84.79      7.58 o 
   2  12   3     2210.91     2119.25     28.60 o 
   3  12   3      790.73      772.21     16.48 o 
   4  12   3      502.48      524.32     23.32 o 
   5  12   3       49.19       42.81      6.65 o 
   6  12   3      259.21      278.54     19.87 o 
   7  12   3       72.94       68.20     23.67 o 
   8  12   3      313.91      325.12     26.78 o 
   9  12   3      198.18      238.71     63.62 o 
  -8  13   3      102.71       85.34     14.11 o 
  -7  13   3       80.68       88.95      9.02 o 
  -6  13   3       48.76       41.32      7.91 o 
  -5  13   3      297.49      290.85     16.19 o 
  -4  13   3      253.35      248.77     15.13 o 
  -3  13   3        1.99       -4.24      5.10 o 
  -2  13   3      240.68      223.84     13.63 o 
  -1  13   3      848.50      858.50     24.18 o 
   0  13   3        8.37       10.59      5.12 o 
   1  13   3      841.01      864.53     20.46 o 
   2  13   3      240.80      235.06     13.45 o 
   3  13   3        1.71        1.13      4.74 o 
   4  13   3      254.74      238.59     10.71 o 
   5  13   3      305.48      303.84     13.31 o 
   6  13   3       48.94       43.97      8.75 o 
   7  13   3       79.94       89.12     14.70 o 
   8  13   3      102.86      103.12     23.76 o 
  -8  14   3      351.39      409.93     22.60 o 
  -7  14   3        8.54       10.94      5.41 o 
  -6  14   3        2.42        7.32      4.97 o 
  -5  14   3       20.09       25.21     10.46 o 
  -4  14   3      818.87      865.37     26.30 o 
  -3  14   3      318.19      301.08     16.56 o 
  -2  14   3      298.50      317.71     22.89 o 
  -1  14   3       66.95       80.77      9.97 o 
   0  14   3      519.68      540.72     19.67 o 
   1  14   3       65.77       52.45      7.42 o 
   2  14   3      312.91      298.77     18.58 o 
   3  14   3      315.72      328.92     19.73 o 
   4  14   3      812.41      896.65     30.99 o 
   5  14   3       19.70       22.86      5.75 o 
   6  14   3        2.45        9.34      9.79 o 
   7  14   3        8.82       11.17     10.75 o 
   8  14   3      352.57      365.32     26.96 o 
  -7  15   3      129.80      146.92     15.34 o 
  -6  15   3       47.43       56.15      8.52 o 
  -5  15   3      108.40      101.29     15.91 o 
  -4  15   3      152.94      123.24     16.73 o 
  -3  15   3       75.14       74.22     10.60 o 
  -2  15   3      168.13      159.60     13.46 o 
  -1  15   3      225.66      250.92     15.56 o 
   0  15   3      256.34      250.58     15.44 o 
   1  15   3      231.28      215.24     26.48 o 
   2  15   3      164.96      163.32     13.51 o 
   3  15   3       75.87       59.99      8.10 o 
   4  15   3      156.08      150.82     11.33 o 
   5  15   3      107.42      109.47     10.40 o 
   6  15   3       49.15       51.36     11.15 o 
   7  15   3      129.50      135.62     18.15 o 
  -6  16   3        8.78       14.60     10.89 o 
  -5  16   3       47.26       51.67     13.09 o 
  -4  16   3      110.71       87.25     15.12 o 
  -3  16   3      208.29      242.83     21.85 o 
  -2  16   3       77.90       56.56      9.76 o 
  -1  16   3      120.31      117.57     12.54 o 
   0  16   3        1.41       -2.92      7.77 o 
   1  16   3      116.81      131.15     25.15 o 
   2  16   3       75.73       61.53      9.74 o 
   3  16   3      209.50      249.02     21.16 o 
   4  16   3      112.00       99.73     11.63 o 
   5  16   3       47.76       49.12     10.63 o 
   6  16   3        9.16        9.91      7.47 o 
  -5  17   3       28.76       22.64     11.73 o 
  -4  17   3       40.47       20.58     11.85 o 
  -3  17   3       12.76      -12.24      8.16 o 
  -2  17   3       83.99       78.44     14.92 o 
  -1  17   3      151.10      153.33     20.72 o 
   0  17   3        6.08       -0.39      6.80 o 
   1  17   3      149.99      133.47     13.72 o 
   2  17   3       85.67       78.56     10.86 o 
   3  17   3       12.99        8.97      7.25 o 
   4  17   3       38.72       31.15     11.14 o 
   5  17   3       28.11       21.78     10.39 o 
  -3  18   3       68.96       82.95     15.96 o 
  -2  18   3        3.71        6.54     10.70 o 
  -1  18   3      108.59      107.26     17.12 o 
   0  18   3        7.60        8.21      7.96 o 
   1  18   3      109.70      152.82     14.73 o 
   2  18   3        3.66       -0.69      9.30 o 
   3  18   3       71.44       84.57     15.30 o 
   0   0   4       48.42       64.54     16.85 o 
   1   0   4    27732.43    27167.95    217.13 o 
   2   0   4     3445.74     3606.63     34.53 o 
   3   0   4      220.88      238.91      6.39 o 
   4   0   4      284.26      263.72      8.47 o 
   5   0   4     5089.77     5454.13     62.58 o 
   6   0   4      130.27      108.75      7.34 o 
   7   0   4       47.31       60.76      9.49 o 
   8   0   4        7.11        2.67      4.90 o 
   9   0   4        4.42       13.28      5.61 o 
  10   0   4      222.90      236.40     14.33 o 
  11   0   4       11.89       12.22     14.71 o 
  12   0   4      174.38      196.19     17.63 o 
 -12   1   4       10.11        9.37      8.08 o 
 -11   1   4       26.02       12.58      9.33 o 
 -10   1   4       46.00       44.86      8.38 o 
  -9   1   4      134.89      150.73     11.02 o 
  -8   1   4      477.29      475.14     16.23 o 
  -7   1   4      842.07      833.86     20.09 o 
  -6   1   4      891.24      862.84     18.94 o 
  -5   1   4     3476.11     3525.79     55.50 o 
  -4   1   4      669.31      673.56     14.16 o 
  -3   1   4     2296.82     2212.43     21.89 o 
  -2   1   4     1671.09     1719.00     15.67 o 
  -1   1   4    21168.74    20539.55    192.44 o 
   0   1   4     4822.14     4614.98     40.90 o 
   1   1   4    21236.72    20942.39    168.95 o 
   2   1   4     1650.32     1702.88     18.99 o 
   3   1   4     2304.63     2215.73     27.95 o 
   4   1   4      674.23      686.48     21.47 o 
   5   1   4     3455.10     3574.58     44.65 o 
   6   1   4      895.93      851.71     18.63 o 
   7   1   4      836.76      825.80     19.89 o 
   8   1   4      487.49      490.27     16.29 o 
   9   1   4      140.62      148.61     19.21 o 
  10   1   4       45.48       49.62     10.71 o 
  11   1   4       26.11       23.89      7.99 o 
  12   1   4        9.71       10.86      8.46 o 
 -12   2   4       44.36       45.98      9.95 o 
 -11   2   4      128.42      155.45     15.14 o 
 -10   2   4      222.57      240.39     14.31 o 
  -9   2   4       21.54       27.50      6.98 o 
  -8   2   4      227.64      223.78     11.82 o 
  -7   2   4      163.92      179.97      9.96 o 
  -6   2   4     3012.22     2806.64     39.97 o 
  -5   2   4     1010.89      985.26     19.27 o 
  -4   2   4      224.58      226.22      6.95 o 
  -3   2   4     2728.44     2720.43     23.59 o 
  -2   2   4     3360.40     3406.62     33.15 o 
  -1   2   4     4239.88     3975.30     37.12 o 
   0   2   4       42.10       40.57      2.18 o 
   1   2   4     4239.88     4026.40     37.17 o 
   2   2   4     3325.43     3353.49     32.34 o 
   3   2   4     2741.43     2721.86     32.57 o 
   4   2   4      237.10      266.82      8.30 o 
   5   2   4     1028.96     1004.86     18.96 o 
   6   2   4     3004.82     2886.84     40.12 o 
   7   2   4      155.88      170.55      9.87 o 
   8   2   4      229.48      214.65     11.80 o 
   9   2   4       22.75       23.02      7.57 o 
  10   2   4      230.09      243.03     14.50 o 
  11   2   4      128.64      137.81     13.11 o 
  12   2   4       46.11       51.33     10.65 o 
 -12   3   4       23.28       19.94     10.65 o 
 -11   3   4       46.60       60.61     11.98 o 
 -10   3   4      339.09      322.53     15.86 o 
  -9   3   4      622.65      643.11     19.83 o 
  -8   3   4     1289.87     1267.29     39.77 o 
  -7   3   4      219.09      202.04     10.34 o 
  -6   3   4     1439.97     1428.80     25.79 o 
  -5   3   4      148.96      142.18      7.67 o 
  -4   3   4      776.30      870.98     12.91 o 
  -3   3   4      890.55      859.87     11.02 o 
  -2   3   4     2698.78     2677.91     30.46 o 
  -1   3   4    17588.33    17307.62    142.03 o 
   0   3   4      870.07      763.57      9.35 o 
   1   3   4    17549.43    17635.57    143.01 o 
   2   3   4     2762.22     2691.70     24.41 o 
   3   3   4      882.11      885.50     14.41 o 
   4   3   4      750.75      871.97     15.99 o 
   5   3   4      151.39      150.52      8.87 o 
   6   3   4     1450.16     1471.47     29.52 o 
   7   3   4      216.86      199.24     10.29 o 
   8   3   4     1294.64     1248.12     27.05 o 
   9   3   4      618.75      586.77     19.72 o 
  10   3   4      343.61      321.79     16.50 o 
  11   3   4       47.64       38.78      8.92 o 
  12   3   4       23.90       -4.13     10.14 o 
 -11   4   4      267.69      294.32     20.52 o 
 -10   4   4       17.13       13.40      7.90 o 
  -9   4   4      113.41      124.84     10.50 o 
  -8   4   4      609.69      584.26     18.06 o 
  -7   4   4      586.72      575.07     21.96 o 
  -6   4   4      150.35      164.30     12.34 o 
  -5   4   4      586.74      554.01     10.94 o 
  -4   4   4     1563.82     1746.06     20.42 o 
  -3   4   4     1442.21     1433.91     21.64 o 
  -2   4   4        6.29       25.17     11.79 o 
  -1   4   4      257.18      269.67      4.84 o 
   0   4   4     1336.75     1386.19     14.93 o 
   1   4   4      251.13      262.51      5.62 o 
   2   4   4        6.12       16.18      1.87 o 
   3   4   4     1425.17     1352.62     19.83 o 
   4   4   4     1558.57     1706.08     35.78 o 
   5   4   4      579.14      573.23     21.29 o 
   6   4   4      151.43      156.59      8.53 o 
   7   4   4      585.76      556.99     16.34 o 
   8   4   4      609.08      622.69     18.85 o 
   9   4   4      107.75      114.21     12.75 o 
  10   4   4       17.57       15.81      7.90 o 
  11   4   4      270.82      268.16     22.06 o 
 -11   5   4       10.28       20.68      9.59 o 
 -10   5   4       85.29      107.53     31.35 o 
  -9   5   4      143.62      139.83     13.76 o 
  -8   5   4     1982.28     2017.68     45.18 o 
  -7   5   4       35.61       33.75      6.97 o 
  -6   5   4      453.00      406.85     13.13 o 
  -5   5   4      155.18      188.34      7.69 o 
  -4   5   4     2336.97     2235.64     24.65 o 
  -3   5   4     1388.09     1584.45     20.17 o 
  -2   5   4       15.77       15.96      6.40 o 
  -1   5   4      797.01      771.97      9.08 o 
   0   5   4     9648.01    10114.88     70.55 o 
   1   5   4      787.55      767.92     11.15 o 
   2   5   4       18.46        8.63      1.39 o 
   3   5   4     1376.10     1562.08     21.85 o 
   4   5   4     2337.57     2203.85     28.00 o 
   5   5   4      155.75      190.30     15.97 o 
   6   5   4      442.36      417.88     12.96 o 
   7   5   4       36.65       44.65      6.33 o 
   8   5   4     1981.59     2058.45     36.75 o 
   9   5   4      144.35      136.02     11.18 o 
  10   5   4       81.68       68.08     30.75 o 
  11   5   4        9.99       19.76     11.37 o 
 -11   6   4        8.68       -1.69     15.00 o 
 -10   6   4       94.83       93.92     21.05 o 
  -9   6   4      123.74      100.25     19.89 o 
  -8   6   4      694.26      707.93     28.01 o 
  -7   6   4      569.50      555.63     53.19 o 
  -6   6   4      670.36      676.94     15.43 o 
  -5   6   4      360.93      358.34      9.05 o 
  -4   6   4      235.99      281.72     13.57 o 
  -3   6   4      489.03      476.52     13.45 o 
  -2   6   4      445.88      465.35     13.14 o 
  -1   6   4     1594.21     1540.20     15.35 o 
   0   6   4     3593.28     3607.06     29.69 o 
   1   6   4     1627.43     1591.83     20.29 o 
   2   6   4      434.18      449.67     10.17 o 
   3   6   4      498.12      479.85     10.44 o 
   4   6   4      227.65      259.42      7.81 o 
   5   6   4      367.34      357.06     11.28 o 
   6   6   4      680.06      704.80     17.44 o 
   7   6   4      571.27      542.53     16.49 o 
   8   6   4      688.58      711.56     20.37 o 
   9   6   4      129.26      133.82     15.98 o 
  10   6   4       94.37       88.31     14.94 o 
  11   6   4        8.39       14.97     15.89 o 
 -11   7   4      255.88      272.74     20.86 o 
 -10   7   4       93.27       85.04     25.65 o 
  -9   7   4       62.45       92.34     30.72 o 
  -8   7   4      276.08      251.50     18.07 o 
  -7   7   4      284.63      280.32     16.07 o 
  -6   7   4      273.72      268.42     10.30 o 
  -5   7   4      410.28      383.38     11.64 o 
  -4   7   4      100.67      108.07     10.34 o 
  -3   7   4      393.23      385.94     12.38 o 
  -2   7   4      825.01      851.37     12.21 o 
  -1   7   4     2996.89     3085.88     29.17 o 
   0   7   4      996.97     1154.14     16.75 o 
   1   7   4     2982.21     3018.78     39.70 o 
   2   7   4      835.54      871.28     21.04 o 
   3   7   4      400.66      380.65      7.15 o 
   4   7   4      105.02       99.05      5.53 o 
   5   7   4      426.71      409.71     12.28 o 
   6   7   4      280.93      250.09     16.11 o 
   7   7   4      290.97      300.65     13.01 o 
   8   7   4      273.18      260.03     19.63 o 
   9   7   4       63.76       30.89     10.89 o 
  10   7   4       90.96       94.62     15.67 o 
  11   7   4      257.74      260.59     23.78 o 
 -11   8   4        4.78       -4.68     10.49 o 
 -10   8   4       30.86       24.81      9.55 o 
  -9   8   4        0.85        1.67      7.49 o 
  -8   8   4      392.08      374.53     50.45 o 
  -7   8   4      257.83      293.93     13.96 o 
  -6   8   4      384.80      344.62     12.02 o 
  -5   8   4       68.55       70.41      7.60 o 
  -4   8   4      542.74      512.75     20.56 o 
  -3   8   4      477.92      512.42     10.61 o 
  -2   8   4     1013.21     1001.95     14.09 o 
  -1   8   4      353.39      374.49      8.36 o 
   0   8   4      170.29      189.21      8.80 o 
   1   8   4      355.33      362.49     10.65 o 
   2   8   4     1015.68      990.61     24.10 o 
   3   8   4      473.88      523.08     12.68 o 
   4   8   4      533.33      537.39     11.03 o 
   5   8   4       69.70       74.85      5.74 o 
   6   8   4      392.51      389.22     19.68 o 
   7   8   4      255.99      263.25     18.44 o 
   8   8   4      402.71      392.72     22.69 o 
   9   8   4        0.71       -1.20      8.45 o 
  10   8   4       31.07       38.68     17.84 o 
  11   8   4        4.83        4.46     10.66 o 
 -10   9   4       23.30       37.91     10.79 o 
  -9   9   4       61.84       62.23     11.51 o 
  -8   9   4       62.81       33.35      8.62 o 
  -7   9   4       16.47       16.54      5.16 o 
  -6   9   4      147.10      154.12      9.24 o 
  -5   9   4      256.22      229.51     21.05 o 
  -4   9   4      185.19      218.69     15.06 o 
  -3   9   4      418.64      416.08     14.29 o 
  -2   9   4      222.30      242.59      7.01 o 
  -1   9   4     1581.68     1565.99     19.91 o 
   0   9   4     1580.03     1634.92     20.91 o 
   1   9   4     1589.17     1599.60     21.17 o 
   2   9   4      223.63      224.16      8.63 o 
   3   9   4      417.98      394.35     11.49 o 
   4   9   4      184.61      183.60      6.33 o 
   5   9   4      254.59      242.10     12.35 o 
   6   9   4      148.18      146.00     14.26 o 
   7   9   4       18.83       19.10      8.61 o 
   8   9   4       63.10       11.02      9.36 o 
   9   9   4       60.30       56.26     12.63 o 
  10   9   4       23.69       16.12     11.09 o 
 -10  10   4       18.57       27.98     10.69 o 
  -9  10   4       51.14       42.05     11.17 o 
  -8  10   4      159.61      178.06     15.84 o 
  -7  10   4       10.16        8.81      4.93 o 
  -6  10   4       96.55       90.69     11.71 o 
  -5  10   4      377.67      364.35     20.15 o 
  -4  10   4      572.99      558.89     17.92 o 
  -3  10   4      542.49      551.22     18.82 o 
  -2  10   4     1357.51     1289.10     24.91 o 
  -1  10   4       83.35       99.89      6.72 o 
   0  10   4      400.75      394.99      9.91 o 
   1  10   4       85.52      100.47      6.02 o 
   2  10   4     1374.81     1303.56     22.66 o 
   3  10   4      551.75      545.27     14.02 o 
   4  10   4      580.51      578.87     18.10 o 
   5  10   4      378.98      398.87     24.68 o 
   6  10   4       99.12       77.15     11.45 o 
   7  10   4       10.62        8.36      8.31 o 
   8  10   4      157.28      196.10     19.17 o 
   9  10   4       52.30       55.98     13.41 o 
  10  10   4       17.77       22.46     12.57 o 
  -9  11   4       77.04       94.06     14.19 o 
  -8  11   4       53.99       40.28     10.06 o 
  -7  11   4       69.63       76.08      9.82 o 
  -6  11   4      135.99      128.58     11.09 o 
  -5  11   4      166.10      164.53     23.80 o 
  -4  11   4       79.03       72.51      8.81 o 
  -3  11   4       28.51       27.30      6.36 o 
  -2  11   4      225.23      234.68     13.46 o 
  -1  11   4      485.67      473.35     13.35 o 
   0  11   4      351.88      345.80     18.63 o 
   1  11   4      477.86      449.19     11.51 o 
   2  11   4      228.62      241.67      9.84 o 
   3  11   4       28.12       20.12      4.75 o 
   4  11   4       76.83       62.65      6.77 o 
   5  11   4      172.73      174.69     12.63 o 
   6  11   4      139.28      112.19     13.88 o 
   7  11   4       70.95       49.01     11.69 o 
   8  11   4       53.54       53.10     12.52 o 
   9  11   4       75.38       78.92     15.41 o 
  -9  12   4      178.98      200.27     18.53 o 
  -8  12   4       45.27       69.00     10.64 o 
  -7  12   4      495.43      502.18     16.46 o 
  -6  12   4      165.21      180.07     12.38 o 
  -5  12   4      204.18      189.31     17.21 o 
  -4  12   4       45.54       53.18      8.37 o 
  -3  12   4      139.10      151.86     11.61 o 
  -2  12   4       42.27       37.41      7.49 o 
  -1  12   4      227.61      205.95     12.59 o 
   0  12   4      678.18      708.40     18.52 o 
   1  12   4      224.21      210.14     11.19 o 
   2  12   4       41.61       52.99      5.75 o 
   3  12   4      144.63      133.73      8.05 o 
   4  12   4       43.93       59.32      6.96 o 
   5  12   4      206.33      197.53     10.75 o 
   6  12   4      163.22      181.14     16.95 o 
   7  12   4      496.14      542.57     27.27 o 
   8  12   4       43.77       58.01     23.40 o 
   9  12   4      180.09      201.60     44.69 o 
  -8  13   4       16.75       16.57      6.69 o 
  -7  13   4       49.39       33.83      6.86 o 
  -6  13   4       72.82       79.08      8.77 o 
  -5  13   4       49.28       39.19     11.14 o 
  -4  13   4      809.11      767.00     46.94 o 
  -3  13   4      575.96      564.83     20.21 o 
  -2  13   4        2.37        1.13      5.27 o 
  -1  13   4      142.65      131.60     11.09 o 
   0  13   4        7.49        4.54      5.94 o 
   1  13   4      143.47      144.15     11.52 o 
   2  13   4        2.52        8.67      5.37 o 
   3  13   4      578.28      553.33     14.99 o 
   4  13   4      814.98      823.74     18.18 o 
   5  13   4       48.61       50.75      7.30 o 
   6  13   4       68.29       68.53      9.74 o 
   7  13   4       49.51       44.65     13.61 o 
   8  13   4       15.67       20.57     10.96 o 
  -8  14   4       18.81       13.36      6.95 o 
  -7  14   4      349.99      382.20     15.94 o 
  -6  14   4       20.05       20.48      6.59 o 
  -5  14   4      178.73      178.14     18.54 o 
  -4  14   4      244.35      242.45     20.47 o 
  -3  14   4      258.40      218.32     19.70 o 
  -2  14   4      147.79      137.14     14.86 o 
  -1  14   4      822.00      869.50     25.28 o 
   0  14   4        1.26       -0.25      6.68 o 
   1  14   4      822.45      833.21     24.69 o 
   2  14   4      146.10      145.02     12.17 o 
   3  14   4      248.98      244.33     12.52 o 
   4  14   4      245.05      261.70     13.34 o 
   5  14   4      180.17      174.42     10.27 o 
   6  14   4       20.02        9.38      7.37 o 
   7  14   4      349.41      353.27     28.40 o 
   8  14   4       18.55       26.63     12.63 o 
  -7  15   4       42.05       38.40      8.34 o 
  -6  15   4      293.78      355.54     46.21 o 
  -5  15   4      122.19      121.96     17.98 o 
  -4  15   4        9.50       18.70     10.08 o 
  -3  15   4       80.20       82.00     15.66 o 
  -2  15   4       54.59       60.89     12.77 o 
  -1  15   4      307.02      325.53     38.81 o 
   0  15   4        1.64        3.76      6.10 o 
   1  15   4      302.84      304.27     16.41 o 
   2  15   4       51.29       31.20     11.97 o 
   3  15   4       78.99       66.50      9.86 o 
   4  15   4        8.83        4.07      6.51 o 
   5  15   4      124.98      118.33     10.58 o 
   6  15   4      297.77      339.81     22.15 o 
   7  15   4       40.91       47.90     15.99 o 
  -6  16   4      169.85      172.04     20.88 o 
  -5  16   4      105.01      110.47     17.10 o 
  -4  16   4       38.76       53.42     13.74 o 
  -3  16   4       71.67       52.53     13.19 o 
  -2  16   4       26.45       24.21     12.88 o 
  -1  16   4        6.07        0.27      9.51 o 
   0  16   4       30.65       28.17      8.16 o 
   1  16   4        6.89        8.82      6.79 o 
   2  16   4       24.63       28.87      8.11 o 
   3  16   4       74.31       77.74     10.60 o 
   4  16   4       39.57       49.11      9.43 o 
   5  16   4      102.47       91.96     11.58 o 
   6  16   4      170.30      207.18     15.61 o 
  -4  17   4       21.27        0.19     10.82 o 
  -3  17   4      175.51      247.96     22.68 o 
  -2  17   4       24.99       20.15     10.88 o 
  -1  17   4       18.76       14.54     10.49 o 
   0  17   4      134.34      147.82     14.02 o 
   1  17   4       18.90       10.23      7.72 o 
   2  17   4       24.39       30.61      8.16 o 
   3  17   4      179.53      214.07     18.92 o 
   4  17   4       20.86       26.39      8.45 o 
  -3  18   4        1.44        2.99      9.94 o 
  -2  18   4       52.86       37.84     30.46 o 
  -1  18   4       12.17        7.70     11.57 o 
   0  18   4      232.77      255.58     37.87 o 
   1  18   4       12.43        7.16      7.91 o 
   2  18   4       53.03       60.90     13.47 o 
   3  18   4        1.51        8.79      8.18 o 
   1   0   5        9.59        7.59      1.69 o 
   2   0   5     1004.82     1060.81     12.65 o 
   3   0   5     2047.62     2321.88     26.25 o 
   4   0   5     1333.22     1541.97     23.73 o 
   5   0   5     1234.66     1050.02     20.02 o 
   6   0   5      288.14      323.50     13.15 o 
   7   0   5      297.25      270.95     11.87 o 
   8   0   5      338.60      338.77     20.15 o 
   9   0   5      562.83      548.86     18.83 o 
  10   0   5      176.23      157.55     12.56 o 
  11   0   5      458.71      505.11     25.69 o 
  12   0   5        5.24        9.03      9.78 o 
 -12   1   5       16.25       21.68      9.19 o 
 -11   1   5        3.98       -0.70      6.89 o 
 -10   1   5      539.94      522.85     19.82 o 
  -9   1   5       49.22       56.98      8.29 o 
  -8   1   5     2017.49     1974.43     35.30 o 
  -7   1   5      217.48      195.22     10.40 o 
  -6   1   5     1148.49     1201.41     23.23 o 
  -5   1   5      178.44      172.41     13.00 o 
  -4   1   5     3019.98     3078.94     39.16 o 
  -3   1   5     2000.40     1865.68     18.01 o 
  -2   1   5     9215.50     9331.66     64.55 o 
  -1   1   5     4378.51     4230.21     46.29 o 
   0   1   5     9187.99     9288.34     78.54 o 
   1   1   5     4375.17     4311.48     31.81 o 
   2   1   5     9094.80     9084.93     79.20 o 
   3   1   5     2037.93     1896.15     22.37 o 
   4   1   5     2970.90     3063.10     38.47 o 
   5   1   5      178.91      180.58      8.18 o 
   6   1   5     1148.77     1165.89     34.22 o 
   7   1   5      219.16      190.84     10.21 o 
   8   1   5     1986.93     1954.93     49.55 o 
   9   1   5       52.02       64.24     13.10 o 
  10   1   5      549.25      563.61     20.44 o 
  11   1   5        4.13        9.23      7.33 o 
  12   1   5       16.78       12.35      8.68 o 
 -12   2   5      210.83      202.30     15.75 o 
 -11   2   5      133.28      154.84     14.28 o 
 -10   2   5      362.71      359.87     17.62 o 
  -9   2   5      426.77      425.24     16.44 o 
  -8   2   5       50.19       40.34      8.84 o 
  -7   2   5      835.72      836.35     20.39 o 
  -6   2   5      872.07      850.48     19.14 o 
  -5   2   5     2633.45     2496.28     35.63 o 
  -4   2   5     1957.10     2130.15     23.06 o 
  -3   2   5      211.49      231.88      5.52 o 
  -2   2   5     1673.86     1716.50     20.35 o 
  -1   2   5    13664.96    13562.86    112.42 o 
   0   2   5     7800.19     7712.21     66.40 o 
   1   2   5    13610.15    13597.78    101.39 o 
   2   2   5     1645.18     1707.34     23.09 o 
   3   2   5      209.70      247.24      6.59 o 
   4   2   5     1963.47     2042.05     28.67 o 
   5   2   5     2600.66     2525.48     41.13 o 
   6   2   5      845.01      817.16     23.27 o 
   7   2   5      842.29      864.56     20.43 o 
   8   2   5       49.41       46.20      7.22 o 
   9   2   5      431.98      399.37     16.74 o 
  10   2   5      363.15      369.07     17.14 o 
  11   2   5      134.85      157.66     13.76 o 
  12   2   5      212.62      224.03     30.82 o 
 -11   3   5       66.99       68.93     12.33 o 
 -10   3   5       37.02       24.53      7.32 o 
  -9   3   5      773.91      762.55     22.10 o 
  -8   3   5     1477.84     1426.78     29.16 o 
  -7   3   5      417.71      423.96     24.45 o 
  -6   3   5      309.39      311.85     11.72 o 
  -5   3   5      142.09      131.02      7.71 o 
  -4   3   5      426.46      526.55      9.20 o 
  -3   3   5     7792.36     8206.51     73.07 o 
  -2   3   5     1281.02     1278.17     17.00 o 
  -1   3   5     1673.58     1656.53     20.90 o 
   0   3   5    14607.33    14736.42    121.89 o 
   1   3   5     1707.26     1740.31     19.84 o 
   2   3   5     1248.30     1241.03     15.23 o 
   3   3   5     7750.40     8107.95     72.65 o 
   4   3   5      427.77      519.51     11.99 o 
   5   3   5      147.51      146.10      7.46 o 
   6   3   5      312.95      328.88     28.41 o 
   7   3   5      412.97      387.40     14.44 o 
   8   3   5     1471.57     1399.65     29.08 o 
   9   3   5      780.66      810.46     22.78 o 
  10   3   5       36.98       35.10      8.63 o 
  11   3   5       66.63       68.32     14.28 o 
 -11   4   5       25.39       32.71     10.43 o 
 -10   4   5      516.22      577.30     25.17 o 
  -9   4   5       53.84       62.16      8.61 o 
  -8   4   5      263.81      270.82     12.90 o 
  -7   4   5       23.74       31.70      5.81 o 
  -6   4   5      334.76      297.17     11.44 o 
  -5   4   5      716.49      713.25     12.82 o 
  -4   4   5     2107.96     2098.42     21.46 o 
  -3   4   5      691.09      741.19     13.03 o 
  -2   4   5      370.19      366.06      8.86 o 
  -1   4   5      364.88      360.19      8.13 o 
   0   4   5     2885.60     2862.46     26.32 o 
   1   4   5      367.63      379.27      7.97 o 
   2   4   5      380.32      361.95      7.04 o 
   3   4   5      689.14      730.46     19.76 o 
   4   4   5     2104.71     2070.79     36.37 o 
   5   4   5      710.91      715.01     18.66 o 
   6   4   5      323.92      311.34     12.18 o 
   7   4   5       23.18       40.85      6.14 o 
   8   4   5      264.87      268.24     13.40 o 
   9   4   5       53.33       49.26      8.85 o 
  10   4   5      525.66      529.28     26.47 o 
  11   4   5       25.55       38.66     12.46 o 
 -11   5   5       14.91        0.85     10.69 o 
 -10   5   5       12.05       10.58      7.98 o 
  -9   5   5     1090.25     1088.62     45.52 o 
  -8   5   5      136.86      148.59     13.41 o 
  -7   5   5      912.39      931.72     21.92 o 
  -6   5   5      352.43      359.77     11.32 o 
  -5   5   5      869.29      831.77     14.19 o 
  -4   5   5      654.76      645.10     10.61 o 
  -3   5   5     5407.12     5271.70     51.09 o 
  -2   5   5       13.20        9.17      2.30 o 
  -1   5   5      849.54      914.57     11.35 o 
   0   5   5       39.30       52.37      2.77 o 
   1   5   5      823.24      896.10     12.09 o 
   2   5   5       13.44       14.18      2.40 o 
   3   5   5     5371.18     5212.76     50.29 o 
   4   5   5      662.05      632.52     11.99 o 
   5   5   5      873.80      838.62     17.30 o 
   6   5   5      350.85      366.37     14.03 o 
   7   5   5      905.53      912.66     21.58 o 
   8   5   5      133.97      144.21     11.57 o 
   9   5   5     1073.35     1081.11     35.96 o 
  10   5   5       12.44       12.53      9.95 o 
  11   5   5       14.87        2.16     10.18 o 
 -11   6   5       67.17       67.76     13.06 o 
 -10   6   5      288.35      235.74     18.12 o 
  -9   6   5       53.80       47.17     10.21 o 
  -8   6   5       76.04       63.81     22.78 o 
  -7   6   5      299.03      284.67     25.56 o 
  -6   6   5      621.04      623.20     21.94 o 
  -5   6   5      485.97      484.66     14.06 o 
  -4   6   5     1771.42     1824.58     34.63 o 
  -3   6   5        3.92        7.44      2.65 o 
  -2   6   5      143.78      118.85      5.04 o 
  -1   6   5     5373.82     5666.71     42.41 o 
   0   6   5       56.84       84.64      4.05 o 
   1   6   5     5341.12     5494.15     47.20 o 
   2   6   5      145.01      127.62      3.43 o 
   3   6   5        3.83        7.97      3.64 o 
   4   6   5     1783.20     1793.83     23.50 o 
   5   6   5      476.53      454.46     12.57 o 
   6   6   5      628.75      633.76     20.97 o 
   7   6   5      297.95      274.98     13.16 o 
   8   6   5       76.88       48.52     11.17 o 
   9   6   5       53.03       35.30     10.83 o 
  10   6   5      290.28      239.35     21.08 o 
  11   6   5       67.14       56.98     21.29 o 
 -11   7   5       43.19       44.71     18.37 o 
 -10   7   5        1.40       -5.24      7.43 o 
  -9   7   5       82.84       75.71     15.29 o 
  -8   7   5       82.93      107.38     22.08 o 
  -7   7   5       12.99        5.58     14.66 o 
  -6   7   5       92.85       84.88      7.02 o 
  -5   7   5        5.78        2.57      3.13 o 
  -4   7   5     1370.47     1328.71     24.58 o 
  -3   7   5      242.54      265.19      7.50 o 
  -2   7   5      592.46      630.54      9.63 o 
  -1   7   5     1461.76     1490.42     15.70 o 
   0   7   5      200.08      186.86      5.37 o 
   1   7   5     1463.82     1473.13     18.72 o 
   2   7   5      606.91      639.98     12.94 o 
   3   7   5      251.16      248.90      8.26 o 
   4   7   5     1386.04     1333.39     33.40 o 
   5   7   5        6.03        8.79      3.56 o 
   6   7   5       94.48       85.77     23.27 o 
   7   7   5       14.03       12.65      9.30 o 
   8   7   5       80.86      115.38     33.40 o 
   9   7   5       85.09       70.78     13.38 o 
  10   7   5        1.36        2.54     10.02 o 
  11   7   5       43.44       30.16     13.07 o 
 -10   8   5       53.52       69.51     13.01 o 
  -9   8   5      263.47      274.92     19.00 o 
  -8   8   5       53.17       35.12      9.42 o 
  -7   8   5       67.27       58.12     10.23 o 
  -6   8   5      125.22      122.70      8.44 o 
  -5   8   5      206.10      209.51     12.21 o 
  -4   8   5      584.82      542.49     21.47 o 
  -3   8   5      556.27      579.24     12.59 o 
  -2   8   5        7.06        4.09      1.89 o 
  -1   8   5      225.01      217.89      5.71 o 
   0   8   5      220.63      208.33      8.64 o 
   1   8   5      233.86      220.61      7.93 o 
   2   8   5        6.92        6.77      3.02 o 
   3   8   5      552.00      575.85      9.03 o 
   4   8   5      581.14      585.45     16.68 o 
   5   8   5      213.95      219.11     11.53 o 
   6   8   5      124.82      116.34     12.71 o 
   7   8   5       69.50       61.20     12.02 o 
   8   8   5       53.48       33.67     10.52 o 
   9   8   5      265.74      260.40     21.40 o 
  10   8   5       53.39       45.35     19.46 o 
 -10   9   5       78.18       78.62     13.52 o 
  -9   9   5       37.18       42.84     10.54 o 
  -8   9   5       45.29       42.01      9.78 o 
  -7   9   5      147.91      158.75      9.89 o 
  -6   9   5      430.54      431.13     13.90 o 
  -5   9   5      576.08      551.39     31.02 o 
  -4   9   5      731.94      704.26     44.66 o 
  -3   9   5      306.20      309.70     16.70 o 
  -2   9   5      493.91      514.94     10.14 o 
  -1   9   5      258.70      273.44      7.89 o 
   0   9   5      197.89      231.05      7.42 o 
   1   9   5      258.46      281.44      9.43 o 
   2   9   5      491.33      525.22     12.84 o 
   3   9   5      307.08      307.89     10.37 o 
   4   9   5      730.27      741.96     19.55 o 
   5   9   5      576.84      608.41     18.51 o 
   6   9   5      427.60      486.92     22.26 o 
   7   9   5      147.53      126.49     14.75 o 
   8   9   5       44.05       47.75     11.76 o 
   9   9   5       36.84       22.60     10.59 o 
  10   9   5       77.38       69.67     16.29 o 
 -10  10   5        2.20       16.09      9.80 o 
  -9  10   5       40.13       34.06     11.07 o 
  -8  10   5       37.91       56.12     22.97 o 
  -7  10   5      240.32      213.12     12.71 o 
  -6  10   5      153.58      154.63     10.06 o 
  -5  10   5      108.11      102.19     13.07 o 
  -4  10   5      555.89      535.57     27.64 o 
  -3  10   5      379.69      355.22     14.02 o 
  -2  10   5       65.48       85.02      8.13 o 
  -1  10   5       70.54       75.57      7.52 o 
   0  10   5      172.81      160.95      6.94 o 
   1  10   5       70.57       73.25      5.44 o 
   2  10   5       64.68       76.53      7.51 o 
   3  10   5      383.54      396.82     14.53 o 
   4  10   5      554.79      527.14     16.77 o 
   5  10   5      107.70       96.09      9.38 o 
   6  10   5      153.90      147.16     14.84 o 
   7  10   5      241.81      245.80     24.76 o 
   8  10   5       37.03       49.29     11.83 o 
   9  10   5       40.61       36.30     12.02 o 
  10  10   5        2.17       -3.71     10.06 o 
  -9  11   5       27.05       28.70     11.88 o 
  -8  11   5      108.70      106.25     11.90 o 
  -7  11   5       92.42      106.37      9.29 o 
  -6  11   5      191.22      189.06     10.87 o 
  -5  11   5      314.53      299.14     19.96 o 
  -4  11   5       78.16       67.90     19.30 o 
  -3  11   5      467.78      478.33     16.94 o 
  -2  11   5        9.99       11.39      5.28 o 
  -1  11   5      396.76      407.71     15.41 o 
   0  11   5      599.86      606.56     18.52 o 
   1  11   5      395.55      411.02     14.73 o 
   2  11   5        9.73        8.32      3.86 o 
   3  11   5      466.55      452.83     13.48 o 
   4  11   5       79.45       81.39      7.41 o 
   5  11   5      312.43      319.90     15.01 o 
   6  11   5      192.21      167.72     33.04 o 
   7  11   5       93.60       75.00     15.49 o 
   8  11   5      107.81      108.35     18.04 o 
   9  11   5       27.30       30.67     11.77 o 
  -9  12   5       13.32       -1.51      8.67 o 
  -8  12   5       22.38       33.58      7.30 o 
  -7  12   5       23.06       20.95      6.03 o 
  -6  12   5       87.00       78.90      8.57 o 
  -5  12   5       10.42        8.04      7.83 o 
  -4  12   5      206.77      225.34     45.88 o 
  -3  12   5      183.53      169.77     28.93 o 
  -2  12   5       78.29       75.39      8.62 o 
  -1  12   5       49.49       60.24      8.26 o 
   0  12   5       41.10       32.03      6.70 o 
   1  12   5       48.64       48.42      7.71 o 
   2  12   5       76.62       66.41      6.22 o 
   3  12   5      183.53      170.80      8.70 o 
   4  12   5      207.09      211.10     10.80 o 
   5  12   5       10.60        2.52      5.61 o 
   6  12   5       85.82       81.49      9.95 o 
   7  12   5       22.54       11.81      9.08 o 
   8  12   5       23.01       24.66     11.89 o 
   9  12   5       13.37        9.65     11.15 o 
  -8  13   5       14.60       13.56      6.39 o 
  -7  13   5       98.79      110.69     10.04 o 
  -6  13   5       11.91       19.96      6.59 o 
  -5  13   5      242.44      221.64     19.62 o 
  -4  13   5      199.35      188.94     17.91 o 
  -3  13   5      641.71      651.32     28.27 o 
  -2  13   5      111.71      109.00     18.14 o 
  -1  13   5       96.94      100.02     10.29 o 
   0  13   5        0.10       -5.40      4.83 o 
   1  13   5       94.31       72.44      9.15 o 
   2  13   5      111.92      109.04     10.47 o 
   3  13   5      630.67      638.75     15.76 o 
   4  13   5      200.29      208.58     11.32 o 
   5  13   5      243.34      236.94     17.95 o 
   6  13   5       11.88       12.30      7.39 o 
   7  13   5       97.89      108.43     15.85 o 
   8  13   5       14.67       33.03     12.41 o 
  -7  14   5        7.84       11.26      6.47 o 
  -6  14   5      105.25       80.70     16.35 o 
  -5  14   5       13.62       14.98     10.09 o 
  -4  14   5      332.84      335.70     23.69 o 
  -3  14   5        4.50        2.53      7.76 o 
  -2  14   5       14.85        1.80     10.89 o 
  -1  14   5       56.96       61.15      9.24 o 
   0  14   5      110.68       95.82     10.79 o 
   1  14   5       58.06       53.95      8.65 o 
   2  14   5       13.68       23.82      7.36 o 
   3  14   5        4.54        8.33      6.17 o 
   4  14   5      334.31      323.17     16.57 o 
   5  14   5       14.31        7.10      5.64 o 
   6  14   5      105.28      104.76     15.11 o 
   7  14   5        7.84       10.86      9.88 o 
  -7  15   5       59.29       51.83      9.06 o 
  -6  15   5       53.17       67.13     14.48 o 
  -5  15   5       32.58       20.09     10.91 o 
  -4  15   5      177.30      181.82     44.69 o 
  -3  15   5      127.54      111.52     16.51 o 
  -2  15   5       92.53       75.84     16.45 o 
  -1  15   5       56.33       52.59     14.90 o 
   0  15   5       33.27       26.47      9.25 o 
   1  15   5       54.26       54.88      9.21 o 
   2  15   5       89.38       82.84     10.51 o 
   3  15   5      124.90      123.92     12.08 o 
   4  15   5      177.92      182.80     13.88 o 
   5  15   5       32.35       30.91      8.57 o 
   6  15   5       53.54       41.22     11.19 o 
   7  15   5       59.64       49.18     16.06 o 
  -5  16   5       83.51      139.76     27.51 o 
  -4  16   5      125.77       87.07     16.16 o 
  -3  16   5        5.21       -6.55     14.76 o 
  -2  16   5       75.46       50.28     12.74 o 
  -1  16   5      128.20       95.44     16.22 o 
   0  16   5      124.97      124.80     17.20 o 
   1  16   5      124.45      105.93     11.88 o 
   2  16   5       75.31       72.29     10.40 o 
   3  16   5        5.54        2.80      6.26 o 
   4  16   5      122.98      132.79     24.93 o 
   5  16   5       83.03       91.05     11.99 o 
  -4  17   5        7.34        1.03     16.29 o 
  -3  17   5        1.23       -9.48      9.09 o 
  -2  17   5      228.87      234.87     22.43 o 
  -1  17   5       50.09       46.89     13.53 o 
   0  17   5       27.67       13.89     10.79 o 
   1  17   5       49.61       36.80     12.08 o 
   2  17   5      227.97      291.81     18.98 o 
   3  17   5        1.09        0.75      6.79 o 
   4  17   5        6.57       17.27      8.02 o 
  -2  18   5        0.33       -2.76     10.93 o 
  -1  18   5      189.63      226.71     24.36 o 
   0  18   5        2.76        8.26     11.06 o 
   1  18   5      190.66      201.95     26.81 o 
   2  18   5        0.28        6.93     10.46 o 
   0   0   6     4105.81     3981.36     53.65 o 
   1   0   6      175.58      164.71      5.30 o 
   2   0   6     3563.12     3678.00     32.42 o 
   3   0   6       64.67       72.34      4.32 o 
   4   0   6     2279.99     2274.45     27.81 o 
   5   0   6      126.90      152.51     10.09 o 
   6   0   6      138.53      126.43      8.16 o 
   7   0   6        0.54       13.15      6.14 o 
   8   0   6        0.77       -0.43      4.82 o 
   9   0   6        2.05        7.53      5.65 o 
  10   0   6      486.63      494.46     19.25 o 
  11   0   6        7.44       -4.24      6.39 o 
  12   0   6      332.16      384.16     20.44 o 
 -12   1   6        4.81        8.50      8.10 o 
 -11   1   6       41.28       47.38      9.43 o 
 -10   1   6       80.92       81.08     10.20 o 
  -9   1   6      233.11      228.97     13.37 o 
  -8   1   6      525.76      565.62     17.95 o 
  -7   1   6     1015.08     1014.48     22.94 o 
  -6   1   6       60.31       70.01      6.67 o 
  -5   1   6      180.96      176.56      8.60 o 
  -4   1   6      909.13      922.79     25.68 o 
  -3   1   6     1353.84     1207.67     13.71 o 
  -2   1   6     3412.78     3617.82     39.91 o 
  -1   1   6     2956.62     2970.89     30.42 o 
   0   1   6     2391.95     2408.08     28.72 o 
   1   1   6     2960.68     3028.40     24.16 o 
   2   1   6     3374.92     3556.71     31.81 o 
   3   1   6     1338.51     1202.33     16.91 o 
   4   1   6      923.14      916.88     15.38 o 
   5   1   6      187.97      169.37      8.21 o 
   6   1   6       61.70       84.95      6.98 o 
   7   1   6     1019.52     1063.37     23.26 o 
   8   1   6      514.98      542.17     18.15 o 
   9   1   6      233.44      229.39     17.88 o 
  10   1   6       79.83       52.53      8.99 o 
  11   1   6       42.04       47.15     15.28 o 
  12   1   6        4.81       -4.14     11.29 o 
 -11   2   6      276.31      277.86     16.77 o 
 -10   2   6       81.65      109.25     11.21 o 
  -9   2   6        2.05        6.70      5.48 o 
  -8   2   6      265.85      245.41     15.85 o 
  -7   2   6      191.17      227.74     18.54 o 
  -6   2   6     2178.89     2213.20     34.94 o 
  -5   2   6      604.75      601.62     15.32 o 
  -4   2   6     1852.33     1920.53     20.04 o 
  -3   2   6      851.14      871.39     11.62 o 
  -2   2   6     3494.80     3488.36     35.56 o 
  -1   2   6     5539.10     5385.73     50.28 o 
   0   2   6     2826.38     2920.87     25.31 o 
   1   2   6     5585.54     5451.47     44.03 o 
   2   2   6     3461.93     3470.17     31.01 o 
   3   2   6      849.75      875.81     15.33 o 
   4   2   6     1879.34     1926.39     27.62 o 
   5   2   6      622.08      607.21     14.73 o 
   6   2   6     2190.63     2244.81     41.15 o 
   7   2   6      186.67      188.38     10.43 o 
   8   2   6      261.95      250.27     13.12 o 
   9   2   6        1.96        3.64      5.65 o 
  10   2   6       83.59      105.57     11.40 o 
  11   2   6      276.09      327.35     23.27 o 
 -11   3   6        0.49      -11.07      7.38 o 
 -10   3   6      158.30      157.46     15.85 o 
  -9   3   6       18.95       20.31      6.49 o 
  -8   3   6       85.82       77.18      8.65 o 
  -7   3   6      715.32      719.62     22.72 o 
  -6   3   6      185.32      170.69     12.92 o 
  -5   3   6      358.01      385.68     10.61 o 
  -4   3   6     3587.65     3605.34     31.94 o 
  -3   3   6      245.03      285.41      8.11 o 
  -2   3   6     3555.28     3556.14     36.78 o 
  -1   3   6      143.07      160.66      5.65 o 
   0   3   6       23.08       29.89      2.21 o 
   1   3   6      135.66      147.97      4.99 o 
   2   3   6     3578.38     3562.48     31.71 o 
   3   3   6      252.46      285.97      7.09 o 
   4   3   6     3545.71     3658.59     44.14 o 
   5   3   6      351.81      373.89     11.35 o 
   6   3   6      187.95      181.22      9.24 o 
   7   3   6      713.49      743.79     22.29 o 
   8   3   6       84.55       74.27      8.69 o 
   9   3   6       19.89       17.23      6.68 o 
  10   3   6      153.27      139.30     37.08 o 
  11   3   6        0.63       11.19      9.82 o 
 -11   4   6      255.70      287.76     21.05 o 
 -10   4   6       74.14       83.14     33.76 o 
  -9   4   6       94.64       91.93     11.43 o 
  -8   4   6      239.04      239.43     12.62 o 
  -7   4   6       17.87       15.46      5.16 o 
  -6   4   6       92.90       98.28      8.33 o 
  -5   4   6     1339.22     1303.23     18.53 o 
  -4   4   6      176.87      189.90      6.34 o 
  -3   4   6      700.72      728.74     13.41 o 
  -2   4   6     2133.06     2197.80     26.19 o 
  -1   4   6     2038.70     2112.52     25.19 o 
   0   4   6        1.28        2.70      1.47 o 
   1   4   6     2037.22     2119.54     24.40 o 
   2   4   6     2125.13     2205.46     26.25 o 
   3   4   6      696.50      709.40     12.84 o 
   4   4   6      173.25      166.02      7.07 o 
   5   4   6     1362.51     1305.53     22.81 o 
   6   4   6       94.34       90.45      7.13 o 
   7   4   6       14.53        6.47      4.85 o 
   8   4   6      237.39      235.01     12.65 o 
   9   4   6       97.69       83.05     19.16 o 
  10   4   6       73.50       89.70     14.78 o 
  11   4   6      250.78      303.92     23.45 o 
 -11   5   6        8.86       23.21      9.61 o 
 -10   5   6       59.25       45.16     10.46 o 
  -9   5   6       80.90       87.80     14.86 o 
  -8   5   6      662.77      661.22     41.76 o 
  -7   5   6      566.89      589.52     27.63 o 
  -6   5   6      113.90      140.16     18.11 o 
  -5   5   6       16.20       16.05      3.27 o 
  -4   5   6      877.82      827.47     15.36 o 
  -3   5   6      248.34      229.99      7.69 o 
  -2   5   6      911.47      854.23     14.52 o 
  -1   5   6      161.38      173.77      6.86 o 
   0   5   6     3971.65     4077.69     32.76 o 
   1   5   6      160.51      176.27      6.06 o 
   2   5   6      951.41      901.40     14.97 o 
   3   5   6      251.96      237.96      7.21 o 
   4   5   6      887.20      832.60     21.85 o 
   5   5   6       16.70       11.93      6.55 o 
   6   5   6      108.53      124.66     14.29 o 
   7   5   6      565.02      575.49     23.19 o 
   8   5   6      661.55      669.33     63.40 o 
   9   5   6       79.38       94.76     21.94 o 
  10   5   6       57.62       70.69     13.81 o 
  11   5   6        8.79       -2.11     10.26 o 
 -11   6   6       97.15      109.85     28.60 o 
 -10   6   6       54.93       50.37     11.17 o 
  -9   6   6      395.30      378.14     50.22 o 
  -8   6   6      355.02      362.06     19.46 o 
  -7   6   6      255.04      271.37     16.18 o 
  -6   6   6      148.31      140.91      8.24 o 
  -5   6   6      576.45      577.44     12.22 o 
  -4   6   6       83.52       73.23      5.31 o 
  -3   6   6      695.17      694.12     13.34 o 
  -2   6   6       19.60       28.29      3.36 o 
  -1   6   6      798.54      891.01     11.74 o 
   0   6   6     2698.99     2710.55     26.09 o 
   1   6   6      770.54      831.87     12.40 o 
   2   6   6       20.68       23.86      4.09 o 
   3   6   6      694.93      683.08     14.31 o 
   4   6   6       81.85       79.52      5.86 o 
   5   6   6      591.01      569.84     28.02 o 
   6   6   6      150.38      152.58     23.64 o 
   7   6   6      249.47      240.21     34.92 o 
   8   6   6      358.77      376.98     21.54 o 
   9   6   6      388.95      375.85     23.25 o 
  10   6   6       55.33       82.89     14.78 o 
  11   6   6       96.40      112.95     17.71 o 
 -11   7   6      116.12      109.56     15.44 o 
 -10   7   6      109.26       79.85     14.79 o 
  -9   7   6      523.70      480.01     23.51 o 
  -8   7   6      112.57       97.02     12.44 o 
  -7   7   6       47.95       48.56     11.18 o 
  -6   7   6      111.96      105.65      7.79 o 
  -5   7   6       32.46       26.44      4.65 o 
  -4   7   6       63.45       75.99     10.02 o 
  -3   7   6      104.22      111.25      4.98 o 
  -2   7   6      868.10      907.59     14.93 o 
  -1   7   6      351.33      373.61      7.28 o 
   0   7   6     2734.39     2639.10     24.51 o 
   1   7   6      363.66      381.92     12.99 o 
   2   7   6      868.77      893.77     11.91 o 
   3   7   6       99.33      108.30      7.65 o 
   4   7   6       59.98       79.00      7.16 o 
   5   7   6       30.07       30.56      7.23 o 
   6   7   6      112.89      105.19     12.88 o 
   7   7   6       48.43       51.81      9.91 o 
   8   7   6      115.09      112.27     14.38 o 
   9   7   6      516.81      526.58     26.70 o 
  10   7   6      110.69      128.15     18.11 o 
  11   7   6      113.82      143.31     19.72 o 
 -10   8   6      139.36      152.99     21.75 o 
  -9   8   6       28.46       29.16     10.23 o 
  -8   8   6      143.15      144.48     14.73 o 
  -7   8   6       22.38       23.04      5.23 o 
  -6   8   6      369.55      374.52     15.03 o 
  -5   8   6      280.85      290.24     16.95 o 
  -4   8   6      193.42      186.03      9.94 o 
  -3   8   6      129.71      147.37      7.02 o 
  -2   8   6      328.81      321.25      7.82 o 
  -1   8   6      507.30      521.48      8.71 o 
   0   8   6      758.59      864.39     12.25 o 
   1   8   6      513.49      508.88     12.68 o 
   2   8   6      330.65      332.01      9.74 o 
   3   8   6      130.10      139.10     13.00 o 
   4   8   6      194.96      198.93     10.47 o 
   5   8   6      281.52      261.94     12.69 o 
   6   8   6      367.82      362.24     19.13 o 
   7   8   6       21.79       29.24      8.90 o 
   8   8   6      139.86      155.41     16.58 o 
   9   8   6       28.56       25.63     15.49 o 
  10   8   6      139.76      138.94     18.54 o 
 -10   9   6       23.59       24.12     10.28 o 
  -9   9   6        6.12       -5.92      8.14 o 
  -8   9   6       23.97       44.81     10.19 o 
  -7   9   6       92.39       79.28      7.99 o 
  -6   9   6      591.71      553.23     34.48 o 
  -5   9   6     1305.24     1261.81     53.20 o 
  -4   9   6      429.65      463.74     21.35 o 
  -3   9   6      465.17      422.44     14.15 o 
  -2   9   6        0.66        3.28      3.07 o 
  -1   9   6      396.90      409.40     12.22 o 
   0   9   6      698.69      748.11     16.64 o 
   1   9   6      388.94      374.05      9.71 o 
   2   9   6        0.71       -0.28      2.68 o 
   3   9   6      469.46      426.13     12.16 o 
   4   9   6      430.67      460.09     15.80 o 
   5   9   6     1320.35     1300.86     27.95 o 
   6   9   6      593.90      598.74     24.71 o 
   7   9   6       96.61       90.26     13.01 o 
   8   9   6       24.25       18.79      9.73 o 
   9   9   6        6.44        3.56      9.55 o 
  10   9   6       23.04       25.47     12.46 o 
 -10  10   6        3.12        0.08     13.17 o 
  -9  10   6      108.75      126.71     15.94 o 
  -8  10   6      487.31      485.50     19.53 o 
  -7  10   6      263.01      278.99     12.83 o 
  -6  10   6      155.40      155.84     10.13 o 
  -5  10   6      198.65      171.69     15.92 o 
  -4  10   6      173.08      151.99     14.61 o 
  -3  10   6       90.71       85.14     11.60 o 
  -2  10   6      692.42      644.74     30.26 o 
  -1  10   6       77.48       84.37      6.32 o 
   0  10   6       55.92       63.43      7.13 o 
   1  10   6       77.97       84.13      5.77 o 
   2  10   6      680.49      703.71     14.34 o 
   3  10   6       93.73       90.27      6.89 o 
   4  10   6      170.14      153.44     10.44 o 
   5  10   6      198.38      166.54     21.71 o 
   6  10   6      153.77      156.34     16.52 o 
   7  10   6      264.93      245.72     21.18 o 
   8  10   6      484.42      511.48     27.36 o 
   9  10   6      107.49      120.84     17.88 o 
  10  10   6        2.99       16.72     11.71 o 
  -9  11   6       47.99       41.32     11.28 o 
  -8  11   6       40.83       20.39      8.58 o 
  -7  11   6       50.58       65.90      9.71 o 
  -6  11   6       34.33       25.93      5.85 o 
  -5  11   6      146.57      161.28     17.71 o 
  -4  11   6      345.76      337.13     41.74 o 
  -3  11   6       98.65       96.71     12.98 o 
  -2  11   6      204.96      186.05     16.05 o 
  -1  11   6      275.38      264.31     26.05 o 
   0  11   6     1246.85     1237.38     27.15 o 
   1  11   6      270.30      258.75     10.54 o 
   2  11   6      205.69      204.28      9.94 o 
   3  11   6       98.14      101.62      7.73 o 
   4  11   6      350.15      381.07     15.33 o 
   5  11   6      144.64      152.21     11.50 o 
   6  11   6       35.96       31.34      9.63 o 
   7  11   6       51.38       56.43     12.02 o 
   8  11   6       41.56       31.78     16.72 o 
   9  11   6       47.31       30.35     15.86 o 
  -9  12   6       14.01      -12.45      8.52 o 
  -8  12   6       23.42       22.58      7.79 o 
  -7  12   6       64.76       67.90      8.48 o 
  -6  12   6       28.38       25.13     12.21 o 
  -5  12   6      211.80      209.85     32.18 o 
  -4  12   6       94.51       94.26     16.35 o 
  -3  12   6      439.58      445.22     34.63 o 
  -2  12   6      284.55      270.53     26.61 o 
  -1  12   6       72.63       75.35      8.79 o 
   0  12   6      204.56      165.06     18.79 o 
   1  12   6       72.89       65.38      8.26 o 
   2  12   6      287.49      262.96     11.31 o 
   3  12   6      438.01      427.46     12.61 o 
   4  12   6       96.13      106.36     10.40 o 
   5  12   6      216.24      206.94     13.22 o 
   6  12   6       28.67       23.10      7.60 o 
   7  12   6       65.12       49.27     12.32 o 
   8  12   6       23.04       33.26     19.93 o 
   9  12   6       14.46       12.78     17.01 o 
  -8  13   6       64.19       61.27     12.47 o 
  -7  13   6       23.86       25.14      7.13 o 
  -6  13   6      315.20      322.00     23.74 o 
  -5  13   6       40.10       30.49     10.92 o 
  -4  13   6      408.70      401.71     23.73 o 
  -3  13   6      104.14       87.55     13.57 o 
  -2  13   6       87.80       96.66     14.13 o 
  -1  13   6      224.89      213.20     18.23 o 
   0  13   6      296.83      326.68     15.58 o 
   1  13   6      225.26      229.11     13.57 o 
   2  13   6       88.01       78.53     14.95 o 
   3  13   6      104.36      101.30      8.72 o 
   4  13   6      399.96      379.84     14.38 o 
   5  13   6       39.79       34.80      7.83 o 
   6  13   6      318.12      307.56     16.82 o 
   7  13   6       24.19       14.90     17.41 o 
   8  13   6       64.80       63.03     14.52 o 
  -7  14   6       18.82       20.16      7.09 o 
  -6  14   6       33.82       46.78     15.19 o 
  -5  14   6      107.05      120.77     17.11 o 
  -4  14   6       60.92       73.01     16.16 o 
  -3  14   6      208.51      207.75     19.68 o 
  -2  14   6       17.06        9.62      8.52 o 
  -1  14   6      360.30      416.57     24.27 o 
   0  14   6       45.39       25.94     10.29 o 
   1  14   6      363.90      408.51     20.87 o 
   2  14   6       16.82        5.32      6.26 o 
   3  14   6      214.06      206.76     13.77 o 
   4  14   6       61.50       50.56      8.89 o 
   5  14   6      104.32       98.19     13.44 o 
   6  14   6       33.37       24.31      8.22 o 
   7  14   6       19.31       28.67     11.35 o 
  -6  15   6       51.13       39.83     13.48 o 
  -5  15   6      128.01      108.55     17.04 o 
  -4  15   6      104.80       70.07     22.28 o 
  -3  15   6       19.54        3.87     10.26 o 
  -2  15   6      212.37      215.38     22.87 o 
  -1  15   6      232.64      230.93     20.90 o 
   0  15   6       82.40       72.89     56.54 o 
   1  15   6      236.08      232.02     20.37 o 
   2  15   6      214.12      233.63     15.21 o 
   3  15   6       19.92       29.38      8.16 o 
   4  15   6      107.68       91.78     11.24 o 
   5  15   6      126.22      106.54     15.05 o 
   6  15   6       51.70       66.23     12.82 o 
  -5  16   6       46.96       69.01     20.23 o 
  -4  16   6       34.08       32.69     13.06 o 
  -3  16   6       36.38       57.06     13.95 o 
  -2  16   6       24.80       16.96     19.20 o 
  -1  16   6      203.97      192.60     20.48 o 
   0  16   6      241.64      232.81     21.56 o 
   1  16   6      205.43      209.42     20.31 o 
   2  16   6       25.63       45.62     12.17 o 
   3  16   6       35.81       38.31      8.97 o 
   4  16   6       31.93       30.70      8.31 o 
   5  16   6       45.75       50.43     15.10 o 
  -4  17   6        3.85       -6.48      9.32 o 
  -3  17   6      251.55      307.15     25.99 o 
  -2  17   6       20.94       20.96     11.68 o 
  -1  17   6      156.83      168.44     20.47 o 
   0  17   6       60.27       62.52     14.91 o 
   1  17   6      154.92      146.72     18.89 o 
   2  17   6       20.93       20.11     17.71 o 
   3  17   6      254.64      317.36     37.41 o 
   4  17   6        3.65       -2.51      6.35 o 
  -1  18   6       32.39       34.27     15.52 o 
   0  18   6      493.88      576.59     32.79 o 
   1  18   6       32.40       29.31     12.59 o 
   1   0   7      185.01      184.36      5.77 o 
   2   0   7        3.34        6.32      3.23 o 
   3   0   7      312.81      356.85      7.39 o 
   4   0   7       15.49       26.22      3.72 o 
   5   0   7        1.10        2.87      3.05 o 
   6   0   7      368.51      355.19     12.51 o 
   7   0   7      398.78      404.64     22.41 o 
   8   0   7      342.58      332.49     19.95 o 
   9   0   7      213.30      229.45     13.52 o 
  10   0   7        6.55        7.05      6.71 o 
  11   0   7      184.89      185.28     21.48 o 
 -11   1   7       92.08       88.85     11.46 o 
 -10   1   7        8.62        2.30      6.86 o 
  -9   1   7        4.32       -0.33      5.90 o 
  -8   1   7      739.04      754.84     21.27 o 
  -7   1   7      265.09      281.49     12.62 o 
  -6   1   7      464.51      424.00     13.93 o 
  -5   1   7      212.09      225.50     21.63 o 
  -4   1   7      267.52      220.79      7.85 o 
  -3   1   7      693.64      755.13     10.67 o 
  -2   1   7     1577.07     1609.69     26.53 o 
  -1   1   7      219.65      233.30      7.43 o 
   0   1   7        5.38        3.42      2.05 o 
   1   1   7      217.54      209.33      4.91 o 
   2   1   7     1586.65     1616.28     22.97 o 
   3   1   7      690.74      781.28     16.09 o 
   4   1   7      262.99      212.38      9.43 o 
   5   1   7      211.72      209.82     10.70 o 
   6   1   7      463.43      427.16     13.66 o 
   7   1   7      263.70      261.57     26.93 o 
   8   1   7      721.95      729.97     20.71 o 
   9   1   7        4.68        4.24      6.11 o 
  10   1   7        9.41       11.39      6.75 o 
  11   1   7       92.07       91.11     14.40 o 
 -11   2   7       45.58       57.00     14.37 o 
 -10   2   7       38.44       34.53      8.11 o 
  -9   2   7      516.12      535.50     36.88 o 
  -8   2   7      200.84      183.80     11.56 o 
  -7   2   7       84.97       60.42      7.43 o 
  -6   2   7       17.97       32.71      5.56 o 
  -5   2   7      610.59      594.56     14.94 o 
  -4   2   7     1766.57     1852.56     19.92 o 
  -3   2   7     2421.30     2445.47     28.00 o 
  -2   2   7     5005.53     5014.44     48.72 o 
  -1   2   7     1549.65     1601.05     20.59 o 
   0   2   7     1095.65     1141.80     12.79 o 
   1   2   7     1567.94     1641.97     17.00 o 
   2   2   7     4997.26     5043.55     42.80 o 
   3   2   7     2427.08     2477.32     28.17 o 
   4   2   7     1749.78     1808.56     24.10 o 
   5   2   7      608.59      583.48     25.47 o 
   6   2   7       18.17       25.09      4.97 o 
   7   2   7       87.53      102.39      8.63 o 
   8   2   7      203.35      182.21     11.53 o 
   9   2   7      522.97      530.11     28.79 o 
  10   2   7       36.88       23.62     10.53 o 
  11   2   7       44.70       61.85     14.93 o 
 -11   3   7       21.93       15.80     12.25 o 
 -10   3   7       96.85       88.25     18.86 o 
  -9   3   7       22.11        7.59      5.79 o 
  -8   3   7      413.24      408.68     15.89 o 
  -7   3   7      563.58      557.15     17.25 o 
  -6   3   7       47.84       57.25      6.85 o 
  -5   3   7      362.78      425.58     10.92 o 
  -4   3   7     1233.47     1351.61     16.68 o 
  -3   3   7     1450.89     1477.63     20.87 o 
  -2   3   7      300.65      319.77     11.00 o 
  -1   3   7     1160.25     1131.08     16.97 o 
   0   3   7     3186.43     3214.83     32.66 o 
   1   3   7     1173.78     1181.79     16.17 o 
   2   3   7      291.83      290.28      8.94 o 
   3   3   7     1427.05     1436.23     17.33 o 
   4   3   7     1246.34     1372.70     22.09 o 
   5   3   7      351.58      406.84     19.44 o 
   6   3   7       50.41       65.76      8.42 o 
   7   3   7      562.35      579.08     18.74 o 
   8   3   7      412.73      401.38     15.74 o 
   9   3   7       23.36       14.96      8.50 o 
  10   3   7       95.19       95.73     13.97 o 
  11   3   7       21.09       19.14     11.21 o 
 -11   4   7        1.81        9.32      8.46 o 
 -10   4   7       11.96       11.59      8.55 o 
  -9   4   7      116.38      124.38     11.01 o 
  -8   4   7       64.11       68.87      8.54 o 
  -7   4   7      303.72      314.68     13.37 o 
  -6   4   7      406.25      370.90     13.38 o 
  -5   4   7      185.56      200.07      6.93 o 
  -4   4   7     2243.91     2333.90     24.28 o 
  -3   4   7      770.76      794.53     14.75 o 
  -2   4   7      256.49      255.64      7.92 o 
  -1   4   7     1446.97     1470.17     20.57 o 
   0   4   7    13285.00    13659.04    103.79 o 
   1   4   7     1437.98     1505.87     19.54 o 
   2   4   7      272.62      271.33      7.81 o 
   3   4   7      772.85      810.34     14.44 o 
   4   4   7     2286.42     2370.35     53.69 o 
   5   4   7      185.42      186.79      8.53 o 
   6   4   7      407.56      378.29     12.65 o 
   7   4   7      303.29      342.85     18.22 o 
   8   4   7       68.51       48.44     10.34 o 
   9   4   7      115.09       78.67     12.42 o 
  10   4   7       12.03       -0.18     11.22 o 
  11   4   7        1.68       -7.58      9.81 o 
 -11   5   7       12.12       21.60      9.43 o 
 -10   5   7        0.72       -6.08      7.25 o 
  -9   5   7      340.59      330.28     19.60 o 
  -8   5   7      225.13      204.97     15.63 o 
  -7   5   7      205.94      190.24     13.58 o 
  -6   5   7      271.36      256.10      8.80 o 
  -5   5   7       38.06       30.76      3.67 o 
  -4   5   7      250.77      276.09     10.39 o 
  -3   5   7     1942.97     1842.59     24.77 o 
  -2   5   7      806.06      844.01     17.71 o 
  -1   5   7     1283.76     1258.67     19.06 o 
   0   5   7      191.77      214.45      7.24 o 
   1   5   7     1305.69     1293.62     18.12 o 
   2   5   7      807.03      874.63     15.18 o 
   3   5   7     1923.99     1840.34     40.85 o 
   4   5   7      248.69      268.54     10.03 o 
   5   5   7       42.61       29.49      6.54 o 
   6   5   7      271.73      288.69     15.94 o 
   7   5   7      200.86      185.69     14.70 o 
   8   5   7      225.92      199.17     16.78 o 
   9   5   7      340.79      343.85     22.12 o 
  10   5   7        0.83        0.80      9.23 o 
  11   5   7       11.01       -1.20     19.50 o 
 -11   6   7        5.39       13.06     17.61 o 
 -10   6   7      139.90      160.55     16.42 o 
  -9   6   7      233.67      235.63     17.97 o 
  -8   6   7       45.77       44.30      9.67 o 
  -7   6   7        5.54        6.13      6.89 o 
  -6   6   7      489.04      497.04     14.17 o 
  -5   6   7      298.61      318.13     13.73 o 
  -4   6   7      267.17      245.65      8.62 o 
  -3   6   7      641.03      596.81     12.93 o 
  -2   6   7     4820.21     4954.14     61.34 o 
  -1   6   7     1430.98     1464.12     21.36 o 
   0   6   7      164.21      182.41      4.99 o 
   1   6   7     1428.12     1458.71     20.39 o 
   2   6   7     4877.55     5164.13     51.88 o 
   3   6   7      651.60      619.87     15.63 o 
   4   6   7      261.45      211.06     10.52 o 
   5   6   7      296.14      303.93     16.02 o 
   6   6   7      478.09      467.39     20.21 o 
   7   6   7        6.68        7.24      6.65 o 
   8   6   7       44.80       47.83     14.23 o 
   9   6   7      239.10      246.91     19.92 o 
  10   6   7      139.81      182.59     19.15 o 
  11   6   7        5.37        6.28     12.05 o 
 -10   7   7       35.93       74.71     34.13 o 
  -9   7   7       96.24      128.65     16.98 o 
  -8   7   7      450.10      425.04     21.65 o 
  -7   7   7       29.57       23.49     12.52 o 
  -6   7   7     1243.18     1197.60     22.91 o 
  -5   7   7      188.86      181.92      8.48 o 
  -4   7   7      210.88      219.57     10.99 o 
  -3   7   7      224.60      200.94     13.02 o 
  -2   7   7       79.00       86.68      4.59 o 
  -1   7   7      799.69      818.65     12.81 o 
   0   7   7      393.29      419.48      7.87 o 
   1   7   7      788.68      782.73     11.76 o 
   2   7   7       74.25       86.05      6.57 o 
   3   7   7      228.52      212.42     12.61 o 
   4   7   7      209.45      224.01     10.64 o 
   5   7   7      190.34      180.76     10.56 o 
   6   7   7     1235.15     1199.35     53.79 o 
   7   7   7       32.56       30.91      8.97 o 
   8   7   7      446.39      411.07     22.92 o 
   9   7   7       98.69       93.76     15.03 o 
  10   7   7       34.10       50.62     13.20 o 
 -10   8   7       77.45       79.16     13.61 o 
  -9   8   7      246.97      238.30     18.71 o 
  -8   8   7      294.40      261.35     41.84 o 
  -7   8   7      429.38      452.85     16.52 o 
  -6   8   7       82.81       70.88      9.44 o 
  -5   8   7       98.58      103.38     12.21 o 
  -4   8   7       83.09       96.15      8.24 o 
  -3   8   7      526.00      537.24     15.67 o 
  -2   8   7      301.16      303.48      7.82 o 
  -1   8   7       99.24       87.85      4.95 o 
   0   8   7      226.99      218.48      6.20 o 
   1   8   7       98.16       85.27      5.02 o 
   2   8   7      306.52      291.78     14.62 o 
   3   8   7      526.80      517.37     18.33 o 
   4   8   7       82.92       93.86      8.31 o 
   5   8   7      102.22      133.94     13.57 o 
   6   8   7       84.61       92.10     11.94 o 
   7   8   7      444.55      456.69     22.86 o 
   8   8   7      295.95      265.56     20.06 o 
   9   8   7      242.68      278.79     22.21 o 
  10   8   7       75.71       70.22     14.83 o 
 -10   9   7      122.91      113.54     21.51 o 
  -9   9   7        8.50       13.27     15.79 o 
  -8   9   7      194.21      222.45     14.53 o 
  -7   9   7        4.19        0.36      6.17 o 
  -6   9   7      163.69      154.37     10.00 o 
  -5   9   7      707.45      703.69     27.48 o 
  -4   9   7     1415.58     1377.44     38.60 o 
  -3   9   7        0.78        5.38      5.80 o 
  -2   9   7       15.60        7.15      4.34 o 
  -1   9   7      794.92      832.36     16.31 o 
   0   9   7     3946.84     3909.07     39.05 o 
   1   9   7      797.56      799.61     16.52 o 
   2   9   7       13.11       15.66      3.73 o 
   3   9   7        0.85        0.20      4.03 o 
   4   9   7     1424.79     1384.14     28.43 o 
   5   9   7      709.66      702.97     20.53 o 
   6   9   7      172.16      182.37     36.55 o 
   7   9   7        3.92       -0.55      6.98 o 
   8   9   7      196.34      244.09     19.96 o 
   9   9   7        8.56        8.00     10.82 o 
  10   9   7      127.22      125.40     18.23 o 
  -9  10   7       53.16       51.22     12.25 o 
  -8  10   7      351.99      354.67     17.75 o 
  -7  10   7      353.04      322.90     13.57 o 
  -6  10   7       63.74       49.55      7.10 o 
  -5  10   7       59.26       60.06     14.00 o 
  -4  10   7     1091.85     1095.78     34.88 o 
  -3  10   7     1892.79     1800.88     45.10 o 
  -2  10   7       38.04       42.35      9.46 o 
  -1  10   7      327.41      303.66     15.84 o 
   0  10   7      738.56      730.49     16.14 o 
   1  10   7      331.54      333.06     24.18 o 
   2  10   7       41.77       38.57      4.86 o 
   3  10   7     1892.36     1812.72     32.76 o 
   4  10   7     1090.75     1086.87     41.46 o 
   5  10   7       59.92       72.12      8.82 o 
   6  10   7       62.64       50.09     10.50 o 
   7  10   7      342.91      339.28     22.00 o 
   8  10   7      353.11      381.50     61.73 o 
   9  10   7       54.18       52.96     21.48 o 
  -9  11   7       12.93      -11.43      7.62 o 
  -8  11   7       23.01       24.35      6.64 o 
  -7  11   7      203.83      194.27     11.94 o 
  -6  11   7       72.19       76.49      8.40 o 
  -5  11   7      394.00      412.34     23.17 o 
  -4  11   7      534.31      528.03     25.28 o 
  -3  11   7      461.93      425.52     30.48 o 
  -2  11   7      657.86      651.48     26.95 o 
  -1  11   7      649.64      670.63     26.85 o 
   0  11   7       65.22       60.23      6.91 o 
   1  11   7      640.88      625.61     21.95 o 
   2  11   7      652.78      651.72     16.53 o 
   3  11   7      465.38      456.40     14.89 o 
   4  11   7      524.52      556.73     18.48 o 
   5  11   7      396.07      405.84     20.92 o 
   6  11   7       66.48       61.08      9.04 o 
   7  11   7      207.85      218.46     19.28 o 
   8  11   7       22.82       26.62     11.37 o 
   9  11   7       12.18       15.62     11.88 o 
  -8  12   7      287.38      308.76     15.08 o 
  -7  12   7       16.63       24.00      6.87 o 
  -6  12   7       13.83       12.84      5.97 o 
  -5  12   7       20.40       31.02     12.61 o 
  -4  12   7       88.89       35.59     17.81 o 
  -3  12   7      286.13      293.00     20.84 o 
  -2  12   7      492.22      490.38     24.72 o 
  -1  12   7      551.93      564.57     26.15 o 
   0  12   7        0.00       -0.16      6.86 o 
   1  12   7      557.98      584.83     19.22 o 
   2  12   7      483.28      496.03     15.00 o 
   3  12   7      293.69      306.19     15.11 o 
   4  12   7       90.92       71.09     29.16 o 
   5  12   7       19.67       19.34      6.82 o 
   6  12   7       14.79        8.47      6.29 o 
   7  12   7       17.06       23.47     11.13 o 
   8  12   7      280.49      311.18     24.05 o 
  -8  13   7        5.23        5.02      6.34 o 
  -7  13   7       93.98      114.29     12.13 o 
  -6  13   7       37.39       31.46     11.16 o 
  -5  13   7      556.41      612.97     57.68 o 
  -4  13   7       37.41       21.85     12.48 o 
  -3  13   7       10.32        4.49      8.43 o 
  -2  13   7       25.16       26.99      9.93 o 
  -1  13   7        7.95        4.14      8.43 o 
   0  13   7      440.09      441.58     29.36 o 
   1  13   7        6.98        3.34     14.40 o 
   2  13   7       25.40       36.39      7.38 o 
   3  13   7       10.89        6.03      6.76 o 
   4  13   7       37.11       27.71      7.56 o 
   5  13   7      549.66      569.42     45.68 o 
   6  13   7       36.99       27.22     10.13 o 
   7  13   7       95.76      111.47     16.02 o 
   8  13   7        5.27       -5.71     10.33 o 
  -7  14   7       70.54       59.94      9.26 o 
  -6  14   7       85.04       86.49     15.93 o 
  -5  14   7        0.91       -7.13     12.74 o 
  -4  14   7      165.67      195.18     19.90 o 
  -3  14   7        3.90        3.37      8.95 o 
  -2  14   7      170.43      156.15     18.07 o 
  -1  14   7       91.47       80.21     14.63 o 
   0  14   7       92.88      116.36     16.32 o 
   1  14   7       91.12       93.81     15.19 o 
   2  14   7      170.47      185.99     13.50 o 
   3  14   7        4.35       -5.01      5.40 o 
   4  14   7      167.14      179.55     13.39 o 
   5  14   7        1.11        5.91      8.12 o 
   6  14   7       86.54      111.43     27.34 o 
   7  14   7       69.36       62.17     18.80 o 
  -6  15   7       35.73       28.28     12.53 o 
  -5  15   7       84.12       82.98     17.77 o 
  -4  15   7      375.19      376.88     26.06 o 
  -3  15   7      141.67      125.26     17.59 o 
  -2  15   7       92.10       75.24     14.53 o 
  -1  15   7        7.52       13.23     25.09 o 
   0  15   7      116.40      128.18     17.49 o 
   1  15   7        6.26       11.10      9.55 o 
   2  15   7       92.99       90.59     19.53 o 
   3  15   7      143.31      128.63     12.84 o 
   4  15   7      372.04      365.55     19.55 o 
   5  15   7       85.28       77.58     13.74 o 
   6  15   7       33.60       33.94     11.04 o 
  -5  16   7       50.85       54.10     14.64 o 
  -4  16   7       23.67       24.25     11.81 o 
  -3  16   7       41.62       53.84     15.49 o 
  -2  16   7       20.22       26.29     11.67 o 
  -1  16   7        0.09       -1.55      9.20 o 
   0  16   7        9.19        6.02     11.65 o 
   1  16   7        0.01        4.83      9.64 o 
   2  16   7       21.21       23.62     10.87 o 
   3  16   7       42.92       37.86     14.13 o 
   4  16   7       24.80       32.65      8.54 o 
   5  16   7       49.15       65.52     13.97 o 
  -3  17   7       20.70        8.05     10.84 o 
  -2  17   7      155.38      176.24     21.69 o 
  -1  17   7       56.92       50.79     13.78 o 
   0  17   7        0.52       -9.28      9.55 o 
   1  17   7       57.32       48.89     13.64 o 
   2  17   7      156.23      183.77     41.18 o 
   3  17   7       20.68       11.19     10.91 o 
   0   0   8     1977.31     2188.42     35.71 o 
   1   0   8      171.98      203.69      6.39 o 
   2   0   8      538.28      578.39      9.88 o 
   3   0   8        1.65        0.33      3.81 o 
   4   0   8        7.24        2.98      2.58 o 
   5   0   8      554.29      516.04     12.69 o 
   6   0   8        4.90        3.30      3.91 o 
   7   0   8        2.98        8.86      4.66 o 
   8   0   8      156.23      180.67     16.57 o 
   9   0   8      196.61      206.05     13.29 o 
  10   0   8        4.85       -3.66      6.32 o 
  11   0   8        0.37       -2.51      8.71 o 
 -11   1   8       27.79       35.11      8.91 o 
 -10   1   8      121.05      138.17     12.36 o 
  -9   1   8      110.52      112.43     13.57 o 
  -8   1   8      151.28      146.42     11.06 o 
  -7   1   8      409.19      425.20     15.66 o 
  -6   1   8      254.16      255.90     11.49 o 
  -5   1   8       24.79       25.82      4.21 o 
  -4   1   8     1596.85     1714.02     20.93 o 
  -3   1   8      453.88      462.23      9.20 o 
  -2   1   8       11.04       12.16      3.24 o 
  -1   1   8      390.10      393.59      8.89 o 
   0   1   8     2357.12     2455.53     27.43 o 
   1   1   8      393.37      380.39      6.60 o 
   2   1   8       11.29        9.12      2.10 o 
   3   1   8      454.91      466.93     12.87 o 
   4   1   8     1593.48     1723.80     31.32 o 
   5   1   8       24.97       36.60      4.95 o 
   6   1   8      254.66      257.90     11.24 o 
   7   1   8      409.01      446.47     17.73 o 
   8   1   8      152.28      159.80     11.25 o 
   9   1   8      111.89      100.48     10.53 o 
  10   1   8      119.78      103.34     27.80 o 
  11   1   8       27.91       17.81     11.45 o 
 -11   2   8       46.80       35.44      9.15 o 
 -10   2   8       25.80       21.06      7.22 o 
  -9   2   8      207.68      204.43     13.50 o 
  -8   2   8      457.21      415.21     28.27 o 
  -7   2   8      511.45      498.37     16.65 o 
  -6   2   8      352.32      357.88     13.22 o 
  -5   2   8       54.17       54.48      5.46 o 
  -4   2   8      837.09      871.40     12.88 o 
  -3   2   8       27.39       31.58      3.19 o 
  -2   2   8      222.56      244.21      7.68 o 
  -1   2   8      744.19      730.97     15.57 o 
   0   2   8       54.85       71.88      3.60 o 
   1   2   8      752.80      766.13     10.49 o 
   2   2   8      229.37      245.59      6.06 o 
   3   2   8       29.44       35.21      3.58 o 
   4   2   8      837.42      874.19     15.55 o 
   5   2   8       55.43       62.19      5.84 o 
   6   2   8      351.23      358.19     12.76 o 
   7   2   8      517.49      540.30     31.16 o 
   8   2   8      461.36      410.70     24.30 o 
   9   2   8      209.49      208.52     21.12 o 
  10   2   8       26.42       26.65      9.88 o 
  11   2   8       47.26       40.67     12.18 o 
 -11   3   8       13.20       15.47      9.37 o 
 -10   3   8      115.04      124.32     12.11 o 
  -9   3   8       28.88       23.65      7.33 o 
  -8   3   8      166.05      148.30     11.23 o 
  -7   3   8      198.96      199.63     11.58 o 
  -6   3   8      177.20      177.34     10.23 o 
  -5   3   8       75.74       71.57      4.77 o 
  -4   3   8      285.22      311.16      8.44 o 
  -3   3   8      405.21      412.62     12.56 o 
  -2   3   8     2661.19     2791.75     32.29 o 
  -1   3   8     1435.46     1486.88     14.10 o 
   0   3   8      118.98      143.62      5.22 o 
   1   3   8     1423.37     1491.29     19.65 o 
   2   3   8     2652.30     2780.99     26.83 o 
   3   3   8      404.34      379.83      8.11 o 
   4   3   8      279.39      305.13      8.89 o 
   5   3   8       73.38       79.97      6.35 o 
   6   3   8      179.33      171.82      9.59 o 
   7   3   8      195.56      182.35     14.04 o 
   8   3   8      164.12      149.68     14.59 o 
   9   3   8       28.79       31.50      9.90 o 
  10   3   8      114.01      122.28     16.00 o 
  11   3   8       13.03       14.32     10.57 o 
 -11   4   8       29.49       16.78      9.81 o 
 -10   4   8       25.99       28.87      9.98 o 
  -9   4   8      168.63      172.04     14.91 o 
  -8   4   8      181.39      157.81     11.33 o 
  -7   4   8      707.87      722.96     20.34 o 
  -6   4   8      120.53      123.86      7.73 o 
  -5   4   8     1296.63     1310.97     17.74 o 
  -4   4   8       12.49       12.42      2.78 o 
  -3   4   8      129.99      120.01      7.78 o 
  -2   4   8      210.70      224.08      7.96 o 
  -1   4   8      591.26      648.21     13.72 o 
   0   4   8     1148.93     1162.51     14.75 o 
   1   4   8      608.64      644.96     11.85 o 
   2   4   8      209.79      217.99      7.56 o 
   3   4   8      125.60      111.90      4.49 o 
   4   4   8       13.17        8.37      6.52 o 
   5   4   8     1288.71     1317.89     31.32 o 
   6   4   8      119.46      108.19     10.96 o 
   7   4   8      708.92      728.89     25.91 o 
   8   4   8      181.34      190.91     17.74 o 
   9   4   8      173.07      208.48     17.89 o 
  10   4   8       26.84       17.06      9.59 o 
  11   4   8       29.53       21.03     11.65 o 
 -11   5   8        8.41       24.39      9.91 o 
 -10   5   8       80.23      115.12     16.75 o 
  -9   5   8       85.51       98.75     17.28 o 
  -8   5   8       15.65       13.55     11.98 o 
  -7   5   8       82.62       78.60      8.65 o 
  -6   5   8      606.04      571.97     14.73 o 
  -5   5   8      611.91      609.50     11.82 o 
  -4   5   8      474.59      481.66     12.31 o 
  -3   5   8       31.99       37.96      4.55 o 
  -2   5   8       39.71       30.71      4.10 o 
  -1   5   8      268.87      279.63      8.95 o 
   0   5   8     2298.67     2243.50     23.80 o 
   1   5   8      272.73      321.51      8.44 o 
   2   5   8       38.57       34.00      3.89 o 
   3   5   8       31.07       38.51      4.43 o 
   4   5   8      487.74      468.40     14.17 o 
   5   5   8      605.90      573.77     29.59 o 
   6   5   8      604.93      559.64     21.74 o 
   7   5   8       81.51       75.89     10.75 o 
   8   5   8       15.77        8.82      8.87 o 
   9   5   8       83.96       76.91     13.39 o 
  10   5   8       80.57       74.07     13.97 o 
  11   5   8        8.41        2.87     10.25 o 
 -10   6   8       23.37       21.52      9.51 o 
  -9   6   8       32.13       34.53      9.84 o 
  -8   6   8      106.40      129.26     16.85 o 
  -7   6   8      477.39      508.35     27.15 o 
  -6   6   8      455.46      470.33     14.04 o 
  -5   6   8      198.56      197.59      7.40 o 
  -4   6   8      178.32      184.41      8.22 o 
  -3   6   8     1126.29     1065.04     19.50 o 
  -2   6   8      451.08      420.17     10.99 o 
  -1   6   8     2013.45     2070.49     29.06 o 
   0   6   8      105.20      103.35      4.72 o 
   1   6   8     2007.19     2048.43     32.58 o 
   2   6   8      446.21      435.95     10.97 o 
   3   6   8     1137.72     1101.03     21.74 o 
   4   6   8      178.83      163.57      9.29 o 
   5   6   8      198.71      204.86     13.52 o 
   6   6   8      458.42      489.57     20.87 o 
   7   6   8      484.48      481.96     22.10 o 
   8   6   8      111.46      141.68     16.85 o 
   9   6   8       30.19       41.55     11.31 o 
  10   6   8       24.15       14.53     19.03 o 
 -10   7   8       54.54       38.93     11.10 o 
  -9   7   8       37.94       34.88     21.65 o 
  -8   7   8       78.53       73.66     11.86 o 
  -7   7   8       71.72       66.35      7.28 o 
  -6   7   8      203.25      195.54     20.53 o 
  -5   7   8     1120.35     1109.76     19.13 o 
  -4   7   8      780.26      718.28     24.65 o 
  -3   7   8      169.89      163.10      7.68 o 
  -2   7   8      214.91      214.62      8.29 o 
  -1   7   8      696.97      653.21     14.19 o 
   0   7   8     2096.17     2005.98     23.39 o 
   1   7   8      713.19      650.21     13.66 o 
   2   7   8      208.56      201.44      8.24 o 
   3   7   8      167.95      153.05      8.89 o 
   4   7   8      789.05      716.56     22.62 o 
   5   7   8     1114.84     1092.82     24.69 o 
   6   7   8      207.88      179.18     28.90 o 
   7   7   8       70.25       67.46     12.58 o 
   8   7   8       79.31       90.70     13.54 o 
   9   7   8       38.85        7.09     11.75 o 
  10   7   8       56.49       35.01     12.47 o 
 -10   8   8       45.09       53.77     12.55 o 
  -9   8   8      162.97      175.91     17.21 o 
  -8   8   8      330.95      376.76     21.40 o 
  -7   8   8      135.49      131.18      9.72 o 
  -6   8   8      142.50      149.33     14.90 o 
  -5   8   8      572.96      583.07     23.89 o 
  -4   8   8      528.14      521.05     16.73 o 
  -3   8   8      789.56      838.87     20.79 o 
  -2   8   8     1598.91     1577.28     23.95 o 
  -1   8   8      432.56      413.39     11.64 o 
   0   8   8      561.47      571.66     13.92 o 
   1   8   8      437.63      422.92     12.29 o 
   2   8   8     1587.37     1623.59     28.09 o 
   3   8   8      789.96      833.07     20.08 o 
   4   8   8      522.37      500.23     27.01 o 
   5   8   8      573.95      569.12     20.34 o 
   6   8   8      146.47      131.17     13.65 o 
   7   8   8      138.04      150.35     24.10 o 
   8   8   8      321.79      397.63     23.98 o 
   9   8   8      162.75      165.35     28.77 o 
  10   8   8       43.95       36.65     19.43 o 
 -10   9   8       11.71        7.59      9.78 o 
  -9   9   8       19.42       24.11      9.80 o 
  -8   9   8        3.17       -7.62      7.37 o 
  -7   9   8      438.54      448.32     15.37 o 
  -6   9   8      162.96      154.01     10.29 o 
  -5   9   8     1336.52     1267.25     37.63 o 
  -4   9   8       76.54       65.35     12.91 o 
  -3   9   8       55.00       43.68      6.92 o 
  -2   9   8      196.22      180.25     20.53 o 
  -1   9   8     4053.81     4133.76     72.25 o 
   0   9   8        1.01       -1.40      3.38 o 
   1   9   8     4035.87     4055.55     46.83 o 
   2   9   8      198.76      200.13     11.52 o 
   3   9   8       54.83       49.21      6.71 o 
   4   9   8       76.99       66.64      8.02 o 
   5   9   8     1359.56     1271.25     28.36 o 
   6   9   8      163.50      161.14     20.13 o 
   7   9   8      436.71      462.51     23.89 o 
   8   9   8        3.35       -3.84      8.91 o 
   9   9   8       21.23       25.45     14.63 o 
  10   9   8       11.60       16.30     12.33 o 
  -9  10   8      131.88      109.95     15.62 o 
  -8  10   8      223.95      209.10     13.21 o 
  -7  10   8      408.73      448.15     24.01 o 
  -6  10   8        1.77       -3.79      4.59 o 
  -5  10   8      481.81      421.74     46.08 o 
  -4  10   8     1326.94     1319.93     39.36 o 
  -3  10   8      389.63      416.64     21.70 o 
  -2  10   8     1096.44     1082.38     33.83 o 
  -1  10   8      391.96      375.98     14.85 o 
   0  10   8       73.85       83.67      8.78 o 
   1  10   8      388.25      381.20     12.18 o 
   2  10   8     1105.58     1037.07     20.60 o 
   3  10   8      387.46      404.18     19.37 o 
   4  10   8     1328.54     1372.92     29.18 o 
   5  10   8      481.64      462.80     37.60 o 
   6  10   8        2.10       -4.93      6.76 o 
   7  10   8      407.98      389.10     40.19 o 
   8  10   8      227.70      260.95     43.59 o 
   9  10   8      128.34      133.22     18.64 o 
  -9  11   8       73.63       73.49     13.72 o 
  -8  11   8      142.08      147.24     12.98 o 
  -7  11   8      150.42      173.90     11.68 o 
  -6  11   8      182.59      165.56     15.44 o 
  -5  11   8      274.30      243.12     19.28 o 
  -4  11   8      675.69      655.11     28.46 o 
  -3  11   8       37.58       46.72     10.48 o 
  -2  11   8      154.67      143.29     15.52 o 
  -1  11   8      149.58      139.26     14.75 o 
   0  11   8      999.20      990.03     44.74 o 
   1  11   8      142.34      109.65     10.19 o 
   2  11   8      157.98      158.64      9.30 o 
   3  11   8       38.73       26.70      8.53 o 
   4  11   8      681.08      674.33     25.68 o 
   5  11   8      272.28      277.04     18.32 o 
   6  11   8      183.10      181.05     13.25 o 
   7  11   8      147.34      172.46     17.81 o 
   8  11   8      141.88      184.31     19.83 o 
   9  11   8       72.90       95.32     16.77 o 
  -8  12   8        8.14       12.02      8.28 o 
  -7  12   8      216.28      233.20     13.49 o 
  -6  12   8      203.14      195.70     29.84 o 
  -5  12   8       79.12       89.47     14.20 o 
  -4  12   8      152.87      149.91     17.78 o 
  -3  12   8      397.90      365.82     41.05 o 
  -2  12   8      165.35      180.60     17.55 o 
  -1  12   8       24.63       13.51     11.39 o 
   0  12   8     1085.02     1088.82     71.90 o 
   1  12   8       26.92       34.89     12.64 o 
   2  12   8      166.10      180.53     10.24 o 
   3  12   8      397.84      411.56     17.09 o 
   4  12   8      154.29      144.28     14.43 o 
   5  12   8       78.56       74.68     12.88 o 
   6  12   8      205.51      213.74     20.86 o 
   7  12   8      214.92      290.72     21.96 o 
   8  12   8        9.19       13.91     10.78 o 
  -7  13   8        5.92       12.74      6.53 o 
  -6  13   8      858.75      849.23     42.31 o 
  -5  13   8      116.05       97.41     15.94 o 
  -4  13   8      187.57      181.61     19.04 o 
  -3  13   8       36.17       16.35      9.69 o 
  -2  13   8      114.33       91.07     15.19 o 
  -1  13   8      104.58       91.91     20.09 o 
   0  13   8      962.22      982.22     36.02 o 
   1  13   8      105.74       97.04     14.56 o 
   2  13   8      109.20      111.96     14.43 o 
   3  13   8       35.46       39.45      6.82 o 
   4  13   8      178.39      174.73     18.00 o 
   5  13   8      115.59      106.10     13.76 o 
   6  13   8      855.37      874.57     32.58 o 
   7  13   8        5.69       11.06     13.31 o 
  -7  14   8      156.56      191.86     13.50 o 
  -6  14   8       86.73       50.95     15.13 o 
  -5  14   8       19.00       11.51     10.86 o 
  -4  14   8       90.93      108.76     30.22 o 
  -3  14   8      164.26      205.66     20.35 o 
  -2  14   8       37.61       32.16     11.61 o 
  -1  14   8      189.63      169.87     18.80 o 
   0  14   8       87.91       81.54     14.60 o 
   1  14   8      189.74      195.22     19.12 o 
   2  14   8       36.43       37.57     10.96 o 
   3  14   8      169.14      204.30     19.06 o 
   4  14   8       92.54      110.09     15.18 o 
   5  14   8       17.95       18.22     14.04 o 
   6  14   8       86.69      117.68     15.53 o 
   7  14   8      155.15      167.30     27.81 o 
  -6  15   8      180.49      164.44     20.76 o 
  -5  15   8       93.36      105.02     17.39 o 
  -4  15   8      121.99      101.93     17.26 o 
  -3  15   8       54.22       52.66     13.57 o 
  -2  15   8       32.27       42.29     12.84 o 
  -1  15   8       88.15       43.36     24.70 o 
   0  15   8      384.65      424.31     26.85 o 
   1  15   8       88.66       72.86     14.40 o 
   2  15   8       32.72       21.40     10.14 o 
   3  15   8       53.76       51.65     12.57 o 
   4  15   8      120.44      131.95     21.75 o 
   5  15   8       90.32       85.50     14.84 o 
   6  15   8      179.46      189.52     18.52 o 
  -4  16   8      109.03      146.32     24.30 o 
  -3  16   8       25.06       30.25     12.74 o 
  -2  16   8       87.66       86.13     16.17 o 
  -1  16   8      159.66      183.26     20.78 o 
   0  16   8      134.99      154.72     19.54 o 
   1  16   8      159.56      161.67     19.46 o 
   2  16   8       89.39       94.81     15.87 o 
   3  16   8       25.78       16.36     15.03 o 
   4  16   8      109.48      118.53     17.07 o 
  -3  17   8        5.23       -5.05     10.50 o 
  -2  17   8       38.39       24.76     12.70 o 
  -1  17   8      111.09      108.87     18.51 o 
   0  17   8       33.85       10.73     11.09 o 
   1  17   8      112.03      102.33     19.53 o 
   2  17   8       38.87       38.40     12.58 o 
   3  17   8        5.09        4.85     10.32 o 
   1   0   9     1797.32     1577.95     18.00 o 
   2   0   9     1308.05     1359.90     15.00 o 
   3   0   9      272.61      288.45     12.96 o 
   4   0   9      158.89      166.83      7.58 o 
   5   0   9     1027.72     1063.29     19.35 o 
   6   0   9      130.83      105.55      8.31 o 
   7   0   9       53.98       59.40      7.55 o 
   8   0   9      127.10      141.43     11.18 o 
   9   0   9       47.41       43.23     14.00 o 
  10   0   9        2.85        5.46      8.40 o 
  11   0   9      197.33      222.15     24.93 o 
 -11   1   9       25.56       11.78     10.31 o 
 -10   1   9       71.87       64.65      9.83 o 
  -9   1   9      195.75      199.19     13.29 o 
  -8   1   9      525.47      563.38     21.66 o 
  -7   1   9       94.73      102.26      9.23 o 
  -6   1   9      576.63      591.36     17.01 o 
  -5   1   9      349.44      379.04     11.40 o 
  -4   1   9      403.85      404.55     14.20 o 
  -3   1   9     1102.98     1124.05     15.41 o 
  -2   1   9     1067.13     1013.54     16.14 o 
  -1   1   9      551.48      588.98     11.65 o 
   0   1   9        0.47        3.94      2.07 o 
   1   1   9      546.03      593.91      8.82 o 
   2   1   9     1064.06     1009.24     15.28 o 
   3   1   9     1093.51     1104.83     17.54 o 
   4   1   9      403.92      386.60     10.52 o 
   5   1   9      354.30      390.81     11.31 o 
   6   1   9      573.27      552.81     33.13 o 
   7   1   9       94.68      123.69      9.68 o 
   8   1   9      530.64      567.08     23.88 o 
   9   1   9      195.19      180.24     16.36 o 
  10   1   9       71.74       90.74     14.14 o 
  11   1   9       25.98       26.70     11.79 o 
 -11   2   9      100.96       96.47     17.21 o 
 -10   2   9       22.04       12.31     14.34 o 
  -9   2   9      204.44      204.29     13.73 o 
  -8   2   9      113.56      123.81     16.33 o 
  -7   2   9      330.02      337.71     14.10 o 
  -6   2   9      257.26      275.97     20.25 o 
  -5   2   9      230.20      240.40      8.26 o 
  -4   2   9      610.12      627.39     12.41 o 
  -3   2   9      891.12      845.48     15.40 o 
  -2   2   9     2026.27     2086.82     30.16 o 
  -1   2   9     1616.53     1570.99     24.99 o 
   0   2   9       15.34       13.36      2.06 o 
   1   2   9     1585.87     1570.44     17.73 o 
   2   2   9     2026.93     2068.87     22.31 o 
   3   2   9      893.82      852.59     14.56 o 
   4   2   9      597.01      639.39     18.17 o 
   5   2   9      220.54      248.89     13.04 o 
   6   2   9      251.81      263.53     18.92 o 
   7   2   9      326.37      312.44     17.36 o 
   8   2   9      114.77       94.92     12.33 o 
   9   2   9      203.12      194.25     16.68 o 
  10   2   9       22.84       19.21      9.96 o 
  11   2   9      101.87      103.82     16.06 o 
 -11   3   9      108.88      138.28     16.58 o 
 -10   3   9       10.59       13.43      7.36 o 
  -9   3   9      314.34      328.29     16.23 o 
  -8   3   9       26.86       25.29      6.97 o 
  -7   3   9      807.49      780.17     32.74 o 
  -6   3   9      215.95      207.72     11.25 o 
  -5   3   9      155.80      139.15      6.71 o 
  -4   3   9      162.64      175.71      7.06 o 
  -3   3   9     1671.65     1703.30     24.23 o 
  -2   3   9     3498.05     3451.13     38.79 o 
  -1   3   9     3139.30     3266.63     27.01 o 
   0   3   9      331.13      355.81     10.38 o 
   1   3   9     3126.93     3276.73     40.47 o 
   2   3   9     3516.02     3501.64     45.36 o 
   3   3   9     1647.83     1695.05     34.27 o 
   4   3   9      157.87      171.67      8.48 o 
   5   3   9      152.97      142.57     10.86 o 
   6   3   9      218.86      200.50     31.48 o 
   7   3   9      793.67      770.07     26.86 o 
   8   3   9       26.24       27.68      9.39 o 
   9   3   9      309.89      306.41     20.43 o 
  10   3   9       10.55       -3.43      8.54 o 
  11   3   9      108.73      129.03     17.45 o 
 -11   4   9        5.39        3.09      8.74 o 
 -10   4   9       79.03       79.05     13.35 o 
  -9   4   9      155.41      124.84     22.08 o 
  -8   4   9      335.64      344.52     15.51 o 
  -7   4   9      264.50      255.63     17.53 o 
  -6   4   9       90.53       98.47      6.74 o 
  -5   4   9      467.41      478.75     10.58 o 
  -4   4   9     1704.25     1733.49     20.89 o 
  -3   4   9      699.03      779.04     15.59 o 
  -2   4   9     1509.10     1544.91     22.82 o 
  -1   4   9      965.70      986.80     17.32 o 
   0   4   9     5029.70     4656.40     41.86 o 
   1   4   9      966.32     1012.64     15.87 o 
   2   4   9     1475.44     1522.67     21.81 o 
   3   4   9      699.26      772.60     17.73 o 
   4   4   9     1701.59     1712.88     46.06 o 
   5   4   9      468.32      454.23     17.81 o 
   6   4   9       85.75       73.47      9.94 o 
   7   4   9      263.35      259.32     16.99 o 
   8   4   9      336.97      324.52     19.62 o 
   9   4   9      155.35      155.35     31.65 o 
  10   4   9       80.02       92.68     14.58 o 
  11   4   9        5.54        0.59     10.45 o 
 -10   5   9       39.65       45.77     11.29 o 
  -9   5   9      179.34      252.85     26.81 o 
  -8   5   9      168.80      165.10     14.93 o 
  -7   5   9      409.59      431.83     16.10 o 
  -6   5   9      163.74      164.13      7.41 o 
  -5   5   9      437.28      427.70     10.33 o 
  -4   5   9     1340.55     1356.20     22.32 o 
  -3   5   9      982.78      914.18     17.44 o 
  -2   5   9     1233.95     1262.75     30.91 o 
  -1   5   9      726.62      684.90     14.53 o 
   0   5   9      284.65      303.81      8.41 o 
   1   5   9      729.47      688.50     13.03 o 
   2   5   9     1228.86     1269.98     20.39 o 
   3   5   9     1001.54      941.80     18.31 o 
   4   5   9     1329.97     1285.86     25.08 o 
   5   5   9      454.95      436.20     18.23 o 
   6   5   9      162.16      166.79     20.36 o 
   7   5   9      413.76      411.95     20.27 o 
   8   5   9      165.71      140.62     14.63 o 
   9   5   9      184.14      192.98     18.47 o 
  10   5   9       39.56       19.37     10.99 o 
 -10   6   9       51.98       61.31     15.76 o 
  -9   6   9      119.22      110.22     16.22 o 
  -8   6   9       62.57       64.27     11.16 o 
  -7   6   9       55.92       63.06     11.67 o 
  -6   6   9      288.82      284.87     10.09 o 
  -5   6   9      108.58      102.60      6.10 o 
  -4   6   9      381.99      382.80     11.91 o 
  -3   6   9     1245.30     1264.60     27.35 o 
  -2   6   9     1192.36     1172.69     19.97 o 
  -1   6   9      131.74      126.08      8.19 o 
   0   6   9      623.86      700.57     15.17 o 
   1   6   9      138.81      141.77      6.45 o 
   2   6   9     1188.85     1142.47     19.08 o 
   3   6   9     1252.67     1250.30     21.13 o 
   4   6   9      370.20      355.31     13.04 o 
   5   6   9      112.68      122.44     11.42 o 
   6   6   9      295.41      284.59     25.82 o 
   7   6   9       59.82       50.51      9.98 o 
   8   6   9       58.31       48.10     10.53 o 
   9   6   9      120.01      129.22     16.27 o 
  10   6   9       52.36       70.21     22.61 o 
 -10   7   9       79.67      103.56     15.55 o 
  -9   7   9       14.07       21.41     15.13 o 
  -8   7   9      101.22       77.52     17.58 o 
  -7   7   9      139.95      135.66      9.59 o 
  -6   7   9      397.81      417.43     12.31 o 
  -5   7   9      156.29      150.15      8.03 o 
  -4   7   9      261.90      246.62     11.45 o 
  -3   7   9      536.64      494.84     12.93 o 
  -2   7   9     1338.45     1347.23     22.16 o 
  -1   7   9       42.79       50.65      5.42 o 
   0   7   9     1037.89      972.95     18.71 o 
   1   7   9       45.43       44.73      6.06 o 
   2   7   9     1323.84     1355.27     21.72 o 
   3   7   9      541.26      501.72     15.05 o 
   4   7   9      262.40      248.45     11.83 o 
   5   7   9      161.64      143.43     15.69 o 
   6   7   9      392.75      360.52     19.14 o 
   7   7   9      143.88      109.08     13.61 o 
   8   7   9      100.85      105.47     14.32 o 
   9   7   9       13.56       12.95      9.65 o 
  10   7   9       80.93       77.55     22.01 o 
 -10   8   9        6.10       16.72      9.90 o 
  -9   8   9      176.92      178.46     17.61 o 
  -8   8   9      323.34      319.04     21.62 o 
  -7   8   9      245.72      255.78     12.49 o 
  -6   8   9       20.16       21.42      6.71 o 
  -5   8   9      102.43       97.99     19.86 o 
  -4   8   9       14.70       19.98      5.72 o 
  -3   8   9     1369.87     1379.15     49.97 o 
  -2   8   9        4.95        4.91      3.73 o 
  -1   8   9      571.43      572.63     14.20 o 
   0   8   9      400.80      416.33     12.70 o 
   1   8   9      554.56      568.70     14.72 o 
   2   8   9        4.74        6.78      5.72 o 
   3   8   9     1344.77     1295.67     30.12 o 
   4   8   9       14.48       20.96      5.63 o 
   5   8   9      105.15       98.16     12.41 o 
   6   8   9       20.53        5.97      7.09 o 
   7   8   9      239.44      271.09     19.09 o 
   8   8   9      323.12      350.54     22.86 o 
   9   8   9      172.41      201.63     19.99 o 
  10   8   9        6.14        7.08     15.03 o 
  -9   9   9        5.59        4.41      8.93 o 
  -8   9   9      116.73      104.24     12.63 o 
  -7   9   9       28.94       21.36      6.09 o 
  -6   9   9      191.73      184.51     14.99 o 
  -5   9   9       82.35       68.27     11.55 o 
  -4   9   9      564.90      522.82     41.35 o 
  -3   9   9      207.67      210.66     16.76 o 
  -2   9   9      590.47      603.36     18.43 o 
  -1   9   9      154.22      150.95     12.11 o 
   0   9   9     3788.88     3769.97     45.50 o 
   1   9   9      152.62      151.47      8.93 o 
   2   9   9      584.49      555.64     21.79 o 
   3   9   9      207.73      205.23     20.89 o 
   4   9   9      575.71      572.99     29.58 o 
   5   9   9       82.32       60.15      9.06 o 
   6   9   9      200.14      186.30     16.02 o 
   7   9   9       28.61       33.29     10.30 o 
   8   9   9      116.40      109.79     15.59 o 
   9   9   9        5.78        9.15     10.14 o 
  -9  10   9      198.91      175.42     24.63 o 
  -8  10   9      180.31      162.70     11.59 o 
  -7  10   9      182.33      203.94     12.24 o 
  -6  10   9       97.10       79.23      8.79 o 
  -5  10   9       38.95       66.41     11.74 o 
  -4  10   9      819.10      864.51     31.96 o 
  -3  10   9     1323.59     1375.30     56.24 o 
  -2  10   9       72.67       72.40     11.70 o 
  -1  10   9      338.67      354.38     15.62 o 
   0  10   9      198.36      189.26     12.15 o 
   1  10   9      330.50      318.12     20.59 o 
   2  10   9       71.46       71.10      9.87 o 
   3  10   9     1302.98     1279.66     35.33 o 
   4  10   9      812.48      886.22     39.69 o 
   5  10   9       38.26       45.94      9.55 o 
   6  10   9       96.44       91.78     12.90 o 
   7  10   9      179.97      196.70     18.12 o 
   8  10   9      179.40      175.98     18.82 o 
   9  10   9      196.34      185.47     20.53 o 
  -8  11   9       13.17       11.22      6.67 o 
  -7  11   9      107.30      107.00     13.37 o 
  -6  11   9       76.92       91.96      9.41 o 
  -5  11   9      561.79      582.30     40.78 o 
  -4  11   9       34.62        6.57     17.45 o 
  -3  11   9      221.68      218.02     19.73 o 
  -2  11   9      261.89      271.48     19.63 o 
  -1  11   9      631.46      658.65     28.20 o 
   0  11   9        1.75        8.84      5.96 o 
   1  11   9      630.66      653.33     20.71 o 
   2  11   9      263.45      278.09     17.89 o 
   3  11   9      223.31      196.23     15.48 o 
   4  11   9       31.71       27.69      8.41 o 
   5  11   9      550.38      523.11     35.52 o 
   6  11   9       77.98       99.16     16.18 o 
   7  11   9      109.54      103.28     14.84 o 
   8  11   9       13.02       20.53     10.69 o 
  -8  12   9      158.80      165.83     14.97 o 
  -7  12   9       42.78       45.59      9.75 o 
  -6  12   9        3.67       -1.08      8.30 o 
  -5  12   9      270.33      252.67     28.56 o 
  -4  12   9       30.73       34.02     16.48 o 
  -3  12   9       56.20       70.75     12.64 o 
  -2  12   9      206.98      220.64     18.97 o 
  -1  12   9       70.73       61.58     12.38 o 
   0  12   9       13.24       14.40      8.96 o 
   1  12   9       68.58       57.70      8.95 o 
   2  12   9      206.79      230.57     14.16 o 
   3  12   9       56.91       58.18      8.83 o 
   4  12   9       29.10       33.62      9.40 o 
   5  12   9      270.69      280.25     29.79 o 
   6  12   9        3.98        1.53      8.27 o 
   7  12   9       43.49       53.23     18.47 o 
   8  12   9      157.40      217.42     31.51 o 
  -7  13   9      213.21      216.63     14.92 o 
  -6  13   9       60.35       37.32     12.15 o 
  -5  13   9      303.70      329.44     24.96 o 
  -4  13   9       95.65      107.85     15.92 o 
  -3  13   9      109.47      122.59     16.32 o 
  -2  13   9       40.20       31.47     11.54 o 
  -1  13   9      273.56      236.83     48.86 o 
   0  13   9       21.45       22.25     10.86 o 
   1  13   9      277.09      288.80     34.49 o 
   2  13   9       40.66       48.51     24.43 o 
   3  13   9      111.37      117.68     11.97 o 
   4  13   9       94.54       92.74     15.43 o 
   5  13   9      299.90      284.11     19.83 o 
   6  13   9       59.67       67.49     19.80 o 
   7  13   9      211.77      164.65     27.48 o 
  -6  14   9       47.40       62.99     27.77 o 
  -5  14   9       26.67       23.40     12.42 o 
  -4  14   9      232.33      234.98     22.23 o 
  -3  14   9        6.83       24.31     11.21 o 
  -2  14   9      185.26      186.85     19.94 o 
  -1  14   9        3.73       -3.21      9.24 o 
   0  14   9      120.42       87.10     14.64 o 
   1  14   9        3.68       13.90      9.62 o 
   2  14   9      184.21      160.69     17.94 o 
   3  14   9        7.15       12.65     12.08 o 
   4  14   9      232.33      231.61     19.34 o 
   5  14   9       27.00       25.13      9.78 o 
   6  14   9       47.44       32.71     11.21 o 
  -5  15   9       62.29      107.62     17.91 o 
  -4  15   9       34.58       34.64     29.36 o 
  -3  15   9       53.68       48.17     13.51 o 
  -2  15   9        7.49        2.12     10.18 o 
  -1  15   9      232.33      237.24     49.35 o 
   0  15   9       62.05       73.47     18.87 o 
   1  15   9      232.05      213.36     20.88 o 
   2  15   9        8.14       14.80      9.63 o 
   3  15   9       54.79       53.20     13.07 o 
   4  15   9       34.45       33.94     11.36 o 
   5  15   9       61.87       60.65     13.47 o 
  -4  16   9       41.84       46.49     13.91 o 
  -3  16   9       38.94       45.73     13.89 o 
  -2  16   9      127.43      153.04     20.47 o 
  -1  16   9      197.32      221.77     22.67 o 
   0  16   9       16.74       27.29     11.94 o 
   1  16   9      196.70      197.40     21.66 o 
   2  16   9      125.50      117.61     17.38 o 
   3  16   9       39.35       55.25     13.62 o 
   4  16   9       41.69       23.31     11.51 o 
  -1  17   9        3.19        1.77     11.16 o 
   0  17   9       94.51      113.13     27.27 o 
   1  17   9        2.92       -4.89     11.21 o 
   0   0  10     3713.90     3480.52     53.14 o 
   1   0  10       55.71       69.66      3.95 o 
   2   0  10      220.60      222.24      5.83 o 
   3   0  10      265.17      283.62      6.66 o 
   4   0  10      608.85      522.86     12.75 o 
   5   0  10       47.16       48.49      5.45 o 
   6   0  10     1641.43     1625.32     44.78 o 
   7   0  10      225.48      194.81     11.66 o 
   8   0  10      594.07      556.93     23.50 o 
   9   0  10       27.69       25.39     14.47 o 
  10   0  10      523.79      539.53     25.70 o 
  11   0  10       14.14       16.03     15.92 o 
 -11   1  10        3.60       15.85     10.58 o 
 -10   1  10       48.75       38.05     10.91 o 
  -9   1  10      530.63      584.26     20.63 o 
  -8   1  10      310.26      341.69     25.74 o 
  -7   1  10     1418.97     1408.73     51.90 o 
  -6   1  10       37.32       54.42      6.34 o 
  -5   1  10      283.99      277.55     13.05 o 
  -4   1  10      814.23      816.18     12.55 o 
  -3   1  10      212.28      197.80      6.11 o 
  -2   1  10      147.72      156.30      6.70 o 
  -1   1  10      371.86      365.61     12.30 o 
   0   1  10     1683.83     1682.49     22.35 o 
   1   1  10      368.42      364.04      7.12 o 
   2   1  10      153.86      166.62      6.75 o 
   3   1  10      212.88      187.12     12.36 o 
   4   1  10      813.59      772.03     25.49 o 
   5   1  10      288.36      266.20      9.95 o 
   6   1  10       37.15       32.52      6.03 o 
   7   1  10     1426.19     1408.80     36.26 o 
   8   1  10      314.90      342.90     19.26 o 
   9   1  10      523.61      529.74     32.01 o 
  10   1  10       49.67       35.11     11.25 o 
  11   1  10        3.65        5.40     10.08 o 
 -11   2  10      108.31      116.53     27.11 o 
 -10   2  10       18.59       13.05     14.33 o 
  -9   2  10       33.84       48.80      8.74 o 
  -8   2  10      174.14      154.77     11.79 o 
  -7   2  10      198.60      204.24     12.24 o 
  -6   2  10     2361.28     2356.75     49.12 o 
  -5   2  10      354.42      341.05      9.70 o 
  -4   2  10      795.24      753.15     12.47 o 
  -3   2  10      219.26      197.84      7.01 o 
  -2   2  10      540.94      530.96     12.85 o 
  -1   2  10      232.54      222.21      7.90 o 
   0   2  10      129.70      105.26      4.46 o 
   1   2  10      241.25      221.85      6.00 o 
   2   2  10      546.95      514.87      9.59 o 
   3   2  10      221.96      187.13      7.14 o 
   4   2  10      787.91      752.16     14.92 o 
   5   2  10      349.91      336.29     15.44 o 
   6   2  10     2359.62     2336.37     89.18 o 
   7   2  10      194.48      231.51     15.72 o 
   8   2  10      175.18      161.36     15.06 o 
   9   2  10       33.69       33.65     10.65 o 
  10   2  10       18.93        4.44     11.02 o 
  11   2  10      107.34      124.94     18.74 o 
 -10   3  10      104.01      110.97     12.18 o 
  -9   3  10      186.38      193.08     13.55 o 
  -8   3  10      141.79      163.85     12.06 o 
  -7   3  10      222.06      196.29     12.18 o 
  -6   3  10      550.43      562.99     15.36 o 
  -5   3  10      444.86      467.89     13.02 o 
  -4   3  10      787.86      836.18     14.94 o 
  -3   3  10      838.30      816.90     16.10 o 
  -2   3  10     3160.26     3119.64     36.88 o 
  -1   3  10      507.97      512.89      7.57 o 
   0   3  10     1075.38     1023.63     15.80 o 
   1   3  10      517.02      513.23     20.18 o 
   2   3  10     3193.76     3159.97     30.49 o 
   3   3  10      836.47      770.36     15.35 o 
   4   3  10      774.39      787.01     19.05 o 
   5   3  10      445.41      446.45     16.55 o 
   6   3  10      544.61      550.34     21.29 o 
   7   3  10      219.34      246.69     20.55 o 
   8   3  10      138.93      139.48     26.85 o 
   9   3  10      187.33      207.55     18.02 o 
  10   3  10      103.76       82.36     18.90 o 
 -10   4  10       81.33       81.01     13.56 o 
  -9   4  10       33.73       40.53     10.66 o 
  -8   4  10      299.01      284.71     24.37 o 
  -7   4  10     1063.03     1113.38     26.55 o 
  -6   4  10      274.33      296.09     10.25 o 
  -5   4  10     1955.06     1900.51     23.14 o 
  -4   4  10      106.96      131.91      6.30 o 
  -3   4  10      951.85      918.94     17.60 o 
  -2   4  10      398.04      441.45     11.90 o 
  -1   4  10     1999.60     1987.97     27.36 o 
   0   4  10      415.56      379.72      8.41 o 
   1   4  10     1970.46     1922.83     25.12 o 
   2   4  10      394.33      443.48     11.42 o 
   3   4  10      957.93      955.43     22.22 o 
   4   4  10      108.56      143.53     13.45 o 
   5   4  10     1941.34     1764.17     39.28 o 
   6   4  10      276.49      253.81     15.29 o 
   7   4  10     1075.01     1056.08     49.89 o 
   8   4  10      300.97      306.40     26.71 o 
   9   4  10       34.53       16.14      9.55 o 
  10   4  10       81.66       80.46     14.83 o 
 -10   5  10       13.83       13.20     11.95 o 
  -9   5  10       54.92       56.08     11.52 o 
  -8   5  10      242.00      233.22     28.07 o 
  -7   5  10       53.69       48.24      8.05 o 
  -6   5  10       74.45       91.55      6.34 o 
  -5   5  10      148.94      168.30      7.40 o 
  -4   5  10     1296.60     1332.20     22.94 o 
  -3   5  10      271.10      277.70     10.65 o 
  -2   5  10       45.86       49.79      6.56 o 
  -1   5  10      663.73      653.98     14.67 o 
   0   5  10      239.57      216.69      8.97 o 
   1   5  10      670.77      658.07     12.94 o 
   2   5  10       38.84       51.75      5.85 o 
   3   5  10      270.13      264.77      9.42 o 
   4   5  10     1299.11     1325.24     25.52 o 
   5   5  10      146.61      140.46     20.59 o 
   6   5  10       77.07       98.46     11.12 o 
   7   5  10       54.91       65.86     20.23 o 
   8   5  10      241.34      278.21     19.06 o 
   9   5  10       54.83       58.85     12.42 o 
  10   5  10       15.30        5.73      9.48 o 
 -10   6  10       70.96       75.95     13.55 o 
  -9   6  10       10.10       19.58      9.24 o 
  -8   6  10       37.65       40.70     10.53 o 
  -7   6  10      481.47      457.67     17.66 o 
  -6   6  10      157.29      157.76     10.22 o 
  -5   6  10      621.72      608.19     12.83 o 
  -4   6  10      925.45      925.59     18.79 o 
  -3   6  10      128.25      152.55      8.15 o 
  -2   6  10      455.80      454.76     15.01 o 
  -1   6  10      746.06      785.77     16.58 o 
   0   6  10      202.66      197.33      8.97 o 
   1   6  10      757.22      757.33     19.15 o 
   2   6  10      461.78      461.16     12.32 o 
   3   6  10      125.41      121.48      8.06 o 
   4   6  10      931.37      887.25     21.06 o 
   5   6  10      615.91      609.99     22.74 o 
   6   6  10      162.44      148.31     13.40 o 
   7   6  10      482.63      462.70     22.36 o 
   8   6  10       36.11       26.29      9.69 o 
   9   6  10        9.96       22.61     10.43 o 
  10   6  10       71.59       52.25     13.86 o 
 -10   7  10       24.29       38.88     11.88 o 
  -9   7  10       45.82       50.85     17.64 o 
  -8   7  10      126.43      127.57     14.65 o 
  -7   7  10      110.39      120.05     12.40 o 
  -6   7  10       30.52       29.29      5.43 o 
  -5   7  10       66.05       64.43      6.34 o 
  -4   7  10       30.60       35.80      5.42 o 
  -3   7  10      321.41      314.23     11.67 o 
  -2   7  10      238.22      224.46      9.50 o 
  -1   7  10      157.03      162.33      8.50 o 
   0   7  10      265.70      284.67     10.60 o 
   1   7  10      157.35      146.13      8.42 o 
   2   7  10      240.09      197.80     11.03 o 
   3   7  10      315.28      312.42     11.00 o 
   4   7  10       30.21       23.63      5.56 o 
   5   7  10       68.53       60.63      7.55 o 
   6   7  10       29.87       21.88     13.24 o 
   7   7  10      108.20      118.81     16.06 o 
   8   7  10      124.64      129.37     15.65 o 
   9   7  10       48.52       50.08     12.39 o 
  10   7  10       23.78       19.61     19.07 o 
  -9   8  10       96.46       61.92     12.57 o 
  -8   8  10       69.90       65.41      9.71 o 
  -7   8  10       25.03       29.07      6.53 o 
  -6   8  10      745.31      766.68     19.69 o 
  -5   8  10      379.42      357.32     15.34 o 
  -4   8  10      220.80      231.16     25.15 o 
  -3   8  10      229.94      228.14     22.56 o 
  -2   8  10      105.74      109.54      7.53 o 
  -1   8  10      188.87      191.30      9.35 o 
   0   8  10       91.96       73.33      6.92 o 
   1   8  10      188.31      182.55      9.50 o 
   2   8  10      101.90      108.73     11.46 o 
   3   8  10      229.00      226.73     18.01 o 
   4   8  10      217.57      208.67     13.50 o 
   5   8  10      379.85      374.15     15.37 o 
   6   8  10      739.82      799.39     28.55 o 
   7   8  10       24.96       47.42     10.74 o 
   8   8  10       68.17       72.13     13.33 o 
   9   8  10       95.95      114.18     16.47 o 
  -9   9  10       36.59       15.17     10.05 o 
  -8   9  10       23.74       20.04      8.01 o 
  -7   9  10        1.03        3.30      5.05 o 
  -6   9  10       48.51       41.77      7.01 o 
  -5   9  10      182.54      156.86     15.79 o 
  -4   9  10      281.40      293.73     19.18 o 
  -3   9  10       45.97       53.13      9.50 o 
  -2   9  10       82.03       89.70     10.06 o 
  -1   9  10      342.77      328.82     11.85 o 
   0   9  10        0.37       -0.88      3.57 o 
   1   9  10      337.00      347.04     12.45 o 
   2   9  10       81.72       87.61     29.66 o 
   3   9  10       48.15       56.07     13.54 o 
   4   9  10      282.40      253.61     17.27 o 
   5   9  10      187.30      164.98     11.69 o 
   6   9  10       48.20       54.92     11.39 o 
   7   9  10        1.18       -1.57      7.82 o 
   8   9  10       23.51       32.32     11.20 o 
   9   9  10       35.13       36.62     12.19 o 
  -8  10  10       62.89       80.95      9.49 o 
  -7  10  10       85.26       74.67      8.78 o 
  -6  10  10       56.45       57.22      7.88 o 
  -5  10  10      225.79      262.29     48.96 o 
  -4  10  10       40.39       34.02     10.46 o 
  -3  10  10      418.13      410.18     22.49 o 
  -2  10  10      301.82      290.06     14.39 o 
  -1  10  10       84.59       74.59     12.20 o 
   0  10  10     1797.23     1734.57     34.95 o 
   1  10  10       83.67       79.91     13.33 o 
   2  10  10      305.20      315.66     27.84 o 
   3  10  10      415.42      374.89     19.68 o 
   4  10  10       40.26       31.59      9.03 o 
   5  10  10      224.99      251.17     17.99 o 
   6  10  10       55.96       54.09     16.48 o 
   7  10  10       86.75       64.90     12.60 o 
   8  10  10       62.08       54.61     12.92 o 
  -8  11  10        9.34        5.92      6.36 o 
  -7  11  10        3.91        5.66      6.73 o 
  -6  11  10       11.26       -0.25      5.34 o 
  -5  11  10        2.31       -1.16      7.82 o 
  -4  11  10       23.53       23.04      9.50 o 
  -3  11  10      101.47       93.48     13.97 o 
  -2  11  10       67.09       62.78     12.05 o 
  -1  11  10      139.08      134.11     15.73 o 
   0  11  10     1405.81     1471.44     34.69 o 
   1  11  10      141.73      150.96     15.36 o 
   2  11  10       66.32       55.67      8.63 o 
   3  11  10      102.34       82.06     12.51 o 
   4  11  10       24.25       29.43     10.26 o 
   5  11  10        2.05        4.38      7.67 o 
   6  11  10       11.87        7.51      8.25 o 
   7  11  10        3.85       12.84     13.37 o 
   8  11  10        9.28       13.17     13.51 o 
  -7  12  10       25.32       21.72      7.08 o 
  -6  12  10        3.93       14.13     15.39 o 
  -5  12  10       47.09       31.88     10.80 o 
  -4  12  10        5.58       10.09      9.61 o 
  -3  12  10      132.54      100.65     15.03 o 
  -2  12  10      133.42      132.03     29.10 o 
  -1  12  10       54.32       35.16     10.91 o 
   0  12  10      634.94      623.05     28.63 o 
   1  12  10       53.40       42.62      8.61 o 
   2  12  10      131.42      119.59     11.74 o 
   3  12  10      135.08      136.37     17.79 o 
   4  12  10        5.93       10.42     11.72 o 
   5  12  10       48.07       28.50      9.98 o 
   6  12  10        3.84       -9.13      8.02 o 
   7  12  10       26.09        0.33     14.17 o 
  -7  13  10       32.67       28.19      7.87 o 
  -6  13  10        9.81        0.04      9.79 o 
  -5  13  10       96.66       79.00     23.50 o 
  -4  13  10      138.49      149.41     18.07 o 
  -3  13  10        0.27       -5.37      8.29 o 
  -2  13  10       26.89       25.32     19.66 o 
  -1  13  10       98.19       96.17     24.86 o 
   0  13  10        1.29       -5.72     13.74 o 
   1  13  10       99.26       69.38     18.57 o 
   2  13  10       28.88       38.51     11.77 o 
   3  13  10        0.31        3.77      6.50 o 
   4  13  10      141.77      130.95     12.87 o 
   5  13  10       95.55       80.68     15.42 o 
   6  13  10        9.24        4.48      8.65 o 
   7  13  10       32.45       26.68     16.82 o 
  -6  14  10       46.99       25.51     11.12 o 
  -5  14  10       86.93       76.44     15.72 o 
  -4  14  10        2.87       -9.68      9.36 o 
  -3  14  10      102.41       87.26     15.27 o 
  -2  14  10       29.13        6.22      9.82 o 
  -1  14  10      135.65      133.08     21.91 o 
   0  14  10      188.76      203.17     20.80 o 
   1  14  10      135.73      124.22     30.49 o 
   2  14  10       29.10        8.07      9.61 o 
   3  14  10      103.62      102.43     15.63 o 
   4  14  10        3.07        2.19      6.88 o 
   5  14  10       88.74       80.92     11.29 o 
   6  14  10       47.34       35.30     11.32 o 
  -5  15  10       49.86       47.45     17.01 o 
  -4  15  10       20.90       20.68     11.45 o 
  -3  15  10       84.41      108.11     17.57 o 
  -2  15  10      158.27      153.81     21.55 o 
  -1  15  10        1.68        2.66     10.59 o 
   0  15  10        5.11        2.59      9.87 o 
   1  15  10        1.44       -2.92      9.34 o 
   2  15  10      159.71      178.64     20.12 o 
   3  15  10       82.57       70.98     14.24 o 
   4  15  10       21.22       30.84     11.12 o 
   5  15  10       50.02       60.17     13.76 o 
  -3  16  10       22.84        8.21     11.32 o 
  -2  16  10       12.10       23.06     12.29 o 
  -1  16  10       47.98       45.58     30.03 o 
   0  16  10      442.46      457.07     30.22 o 
   1  16  10       46.22       67.38     16.16 o 
   2  16  10       12.54       14.67     11.33 o 
   3  16  10       22.75        7.86     10.32 o 
   1   0  11     4247.04     4108.75     40.85 o 
   2   0  11     1434.86     1438.71     21.79 o 
   3   0  11       60.56       61.94      4.57 o 
   4   0  11      469.16      473.10     12.46 o 
   5   0  11     1323.01     1256.02     22.34 o 
   6   0  11      111.85      127.28      9.72 o 
   7   0  11      208.67      193.25     19.37 o 
   8   0  11       81.66      108.09     34.09 o 
   9   0  11       25.56       38.03     10.96 o 
  10   0  11      163.43      166.73     16.89 o 
 -10   1  11      124.64      143.14     16.31 o 
  -9   1  11       68.71       70.69     12.33 o 
  -8   1  11      277.17      299.96     34.66 o 
  -7   1  11      108.23       98.99      9.80 o 
  -6   1  11       28.32       21.20      5.22 o 
  -5   1  11        1.11        2.50      4.05 o 
  -4   1  11      904.31      888.22     15.60 o 
  -3   1  11     1130.37     1146.50     18.47 o 
  -2   1  11      872.71      893.81     21.80 o 
  -1   1  11      316.42      361.37      9.84 o 
   0   1  11      491.68      517.35     14.15 o 
   1   1  11      321.78      369.37      7.43 o 
   2   1  11      866.32      873.25     12.24 o 
   3   1  11     1135.57     1163.04     18.98 o 
   4   1  11      891.74      855.99     16.80 o 
   5   1  11        1.43       11.25      4.78 o 
   6   1  11       26.05       14.43     24.36 o 
   7   1  11      111.68      119.88     27.54 o 
   8   1  11      277.08      294.29     18.62 o 
   9   1  11       70.16       77.86     20.29 o 
  10   1  11      123.32      114.87     17.15 o 
 -10   2  11       48.45       32.38     10.73 o 
  -9   2  11       31.58       34.91     10.07 o 
  -8   2  11       73.09       70.61      9.47 o 
  -7   2  11      645.29      628.90     21.11 o 
  -6   2  11      672.70      661.43     16.91 o 
  -5   2  11      194.33      204.96     17.29 o 
  -4   2  11        2.18        3.68      2.59 o 
  -3   2  11      448.58      454.69      9.66 o 
  -2   2  11      138.13      150.42      7.30 o 
  -1   2  11     1167.43     1161.57     19.20 o 
   0   2  11      814.27      779.72     11.88 o 
   1   2  11     1161.55     1139.77     14.34 o 
   2   2  11      141.38      162.32      6.38 o 
   3   2  11      443.14      481.57     14.09 o 
   4   2  11        2.17        1.77      3.90 o 
   5   2  11      189.12      179.65     16.60 o 
   6   2  11      681.65      636.73     22.97 o 
   7   2  11      653.09      622.04     35.88 o 
   8   2  11       74.10       53.96     29.73 o 
   9   2  11       30.79       15.18     10.89 o 
  10   2  11       45.80       42.88     12.23 o 
 -10   3  11        9.76       11.54      9.16 o 
  -9   3  11      254.03      297.79     16.48 o 
  -8   3  11       50.89       70.26      9.26 o 
  -7   3  11       29.99       18.88      6.68 o 
  -6   3  11       56.64       46.59      6.38 o 
  -5   3  11      699.93      704.94     13.39 o 
  -4   3  11      940.14      964.54     15.18 o 
  -3   3  11     1598.60     1549.40     24.04 o 
  -2   3  11     1056.95     1031.41     18.65 o 
  -1   3  11      713.44      720.46     15.18 o 
   0   3  11      251.70      220.83      6.63 o 
   1   3  11      699.94      690.72     15.50 o 
   2   3  11     1050.63     1006.52     17.56 o 
   3   3  11     1603.33     1530.91     29.24 o 
   4   3  11      938.79      925.24     21.27 o 
   5   3  11      705.43      729.42     19.70 o 
   6   3  11       58.40       61.02      9.70 o 
   7   3  11       27.26       17.77      8.15 o 
   8   3  11       48.18       53.04     10.90 o 
   9   3  11      248.28      279.80     20.58 o 
  10   3  11       10.34        6.45      9.52 o 
 -10   4  11      125.22      139.01     16.67 o 
  -9   4  11       31.91       45.03     11.09 o 
  -8   4  11       79.51       81.16     10.27 o 
  -7   4  11      253.85      237.44     16.37 o 
  -6   4  11      434.14      454.64     12.61 o 
  -5   4  11      836.73      856.55     15.04 o 
  -4   4  11     2156.98     2124.05     24.80 o 
  -3   4  11      246.44      254.42      9.87 o 
  -2   4  11     1136.15     1138.60     20.25 o 
  -1   4  11      833.47      826.70     16.81 o 
   0   4  11     1655.69     1501.17     34.15 o 
   1   4  11      827.60      815.73     14.86 o 
   2   4  11     1126.54     1134.03     27.17 o 
   3   4  11      249.50      255.23      9.47 o 
   4   4  11     2155.71     2054.74     34.71 o 
   5   4  11      841.56      851.96     30.26 o 
   6   4  11      445.16      440.92     19.67 o 
   7   4  11      252.73      266.44     24.16 o 
   8   4  11       81.38       79.55     12.59 o 
   9   4  11       32.60       27.83     10.78 o 
  10   4  11      125.94      137.35     17.15 o 
 -10   5  11       25.96       43.96     11.37 o 
  -9   5  11       74.25       87.90     13.52 o 
  -8   5  11       44.90       51.99     11.24 o 
  -7   5  11       10.93       14.72      6.43 o 
  -6   5  11      159.10      162.02      8.77 o 
  -5   5  11      940.44      950.79     16.32 o 
  -4   5  11      719.33      704.07     16.67 o 
  -3   5  11     1229.95     1174.40     24.29 o 
  -2   5  11       50.03       51.62      9.33 o 
  -1   5  11      379.70      379.25     11.69 o 
   0   5  11       26.77       28.52      6.02 o 
   1   5  11      386.34      396.99     13.97 o 
   2   5  11       51.34       45.42      4.58 o 
   3   5  11     1238.09     1206.32     27.54 o 
   4   5  11      715.57      734.44     16.70 o 
   5   5  11      942.09      947.30     27.69 o 
   6   5  11      159.93      155.54     13.29 o 
   7   5  11       12.01        1.16      7.11 o 
   8   5  11       45.43       29.60      9.81 o 
   9   5  11       75.24       81.65     16.88 o 
  10   5  11       25.63       35.16     12.98 o 
 -10   6  11       57.02       56.69     12.85 o 
  -9   6  11       34.36       45.15     20.26 o 
  -8   6  11      184.41      170.34     16.41 o 
  -7   6  11      140.89      140.06     24.70 o 
  -6   6  11      368.10      359.59     11.93 o 
  -5   6  11      383.61      368.69     10.44 o 
  -4   6  11      153.86      173.54     13.64 o 
  -3   6  11      280.65      305.99     10.97 o 
  -2   6  11      437.22      412.04     14.83 o 
  -1   6  11      383.15      403.34     12.32 o 
   0   6  11       81.51       63.19     11.68 o 
   1   6  11      376.99      419.93     14.61 o 
   2   6  11      445.04      400.57     20.72 o 
   3   6  11      278.63      313.12     10.77 o 
   4   6  11      157.21      159.30      8.74 o 
   5   6  11      388.59      357.00     33.14 o 
   6   6  11      371.32      317.20     32.71 o 
   7   6  11      138.86      110.62     15.66 o 
   8   6  11      188.11      173.13     17.13 o 
   9   6  11       33.97       46.89     12.15 o 
  10   6  11       58.76       70.03     15.08 o 
  -9   7  11       31.26       52.53     12.36 o 
  -8   7  11       94.78       72.76     22.54 o 
  -7   7  11      152.30      158.89     10.60 o 
  -6   7  11       98.36       92.52      7.78 o 
  -5   7  11      260.66      260.50     11.06 o 
  -4   7  11      292.34      277.30     11.07 o 
  -3   7  11      223.88      212.24     12.26 o 
  -2   7  11        9.76        8.17      3.95 o 
  -1   7  11       75.41       71.41      6.52 o 
   0   7  11       40.09       50.53      5.87 o 
   1   7  11       78.13       83.86      7.26 o 
   2   7  11       10.09        3.17      7.23 o 
   3   7  11      229.27      192.15     11.69 o 
   4   7  11      297.84      301.27     12.96 o 
   5   7  11      255.94      261.94     13.16 o 
   6   7  11      100.42       82.00     11.68 o 
   7   7  11      156.74      138.83     14.56 o 
   8   7  11       93.53       65.03     12.78 o 
   9   7  11       30.84       45.89     12.66 o 
  -9   8  11       26.68       17.06     11.12 o 
  -8   8  11       63.84       59.93      9.34 o 
  -7   8  11      127.28      128.10     11.53 o 
  -6   8  11       26.12        9.35      5.44 o 
  -5   8  11      583.68      580.39     19.82 o 
  -4   8  11      217.09      207.11     20.17 o 
  -3   8  11      205.50      217.61     12.63 o 
  -2   8  11      161.27      151.45      8.85 o 
  -1   8  11       94.28       85.84      7.32 o 
   0   8  11       10.55        4.07      3.98 o 
   1   8  11       89.85       98.88      9.34 o 
   2   8  11      161.14      157.56     12.25 o 
   3   8  11      209.68      201.01     15.18 o 
   4   8  11      216.85      216.29     28.54 o 
   5   8  11      586.04      587.79     19.32 o 
   6   8  11       26.62       18.88      8.71 o 
   7   8  11      127.09      117.00     14.26 o 
   8   8  11       65.01       59.29     12.62 o 
   9   8  11       27.35       32.43     11.48 o 
  -9   9  11       17.20        1.99     10.04 o 
  -8   9  11       97.67      120.57     12.77 o 
  -7   9  11       25.74       18.16      5.98 o 
  -6   9  11      139.07      162.05     20.10 o 
  -5   9  11      249.58      261.73     22.28 o 
  -4   9  11      136.96      124.93     14.42 o 
  -3   9  11       36.17       31.33      7.19 o 
  -2   9  11      484.99      470.88     19.84 o 
  -1   9  11       36.87       38.32      5.86 o 
   0   9  11      538.77      538.04     15.95 o 
   1   9  11       36.97       32.02      8.20 o 
   2   9  11      491.13      462.03     14.92 o 
   3   9  11       35.93       30.74      8.72 o 
   4   9  11      136.51      129.99     13.81 o 
   5   9  11      248.81      234.41     17.61 o 
   6   9  11      141.54      133.33     22.58 o 
   7   9  11       25.70       22.41     10.76 o 
   8   9  11       97.10       85.38     14.54 o 
   9   9  11       17.14       21.81     12.17 o 
  -8  10  11       12.84       13.61      6.82 o 
  -7  10  11       69.46       70.92      8.86 o 
  -6  10  11       12.79       17.18      7.65 o 
  -5  10  11      115.21      105.29     14.69 o 
  -4  10  11      133.92       95.76     17.87 o 
  -3  10  11       76.66       66.00     11.97 o 
  -2  10  11       37.90       44.56      8.12 o 
  -1  10  11       95.76      104.20     10.80 o 
   0  10  11      297.54      311.97     19.70 o 
   1  10  11       97.63      101.49     10.51 o 
   2  10  11       37.36       24.81      7.22 o 
   3  10  11       76.72       77.44     11.75 o 
   4  10  11      135.64      120.04     13.73 o 
   5  10  11      114.50      102.06     13.60 o 
   6  10  11       12.85       11.59     11.72 o 
   7  10  11       70.95       33.30     16.22 o 
   8  10  11       13.23        4.50     16.22 o 
  -8  11  11       50.53       39.29     15.06 o 
  -7  11  11      226.89      193.81     12.98 o 
  -6  11  11       10.08       11.04      6.21 o 
  -5  11  11       83.27       67.36     13.41 o 
  -4  11  11       75.57       47.06     11.92 o 
  -3  11  11      160.52      143.82     33.63 o 
  -2  11  11      259.89      240.40     19.66 o 
  -1  11  11       35.21       39.77     17.31 o 
   0  11  11      332.85      314.02     16.12 o 
   1  11  11       36.96       43.86      8.06 o 
   2  11  11      259.18      252.42     14.92 o 
   3  11  11      159.16      138.67     12.21 o 
   4  11  11       76.58       62.70     11.67 o 
   5  11  11       84.55       77.56     12.88 o 
   6  11  11       10.65        6.98      8.92 o 
   7  11  11      224.16      252.04     31.32 o 
   8  11  11       50.92       56.41     20.46 o 
  -7  12  11       20.81       21.10      7.35 o 
  -6  12  11       10.63        7.55      7.62 o 
  -5  12  11       19.03       27.31     11.52 o 
  -4  12  11       67.34       60.90     22.41 o 
  -3  12  11      102.12       84.84     25.02 o 
  -2  12  11      132.48      149.98     28.37 o 
  -1  12  11      144.17      138.93     16.94 o 
   0  12  11        6.76       12.52     14.73 o 
   1  12  11      144.11      132.29     12.53 o 
   2  12  11      136.26      142.21     12.61 o 
   3  12  11      101.61       90.61     11.09 o 
   4  12  11       64.43       56.66     11.33 o 
   5  12  11       19.19        4.13      8.44 o 
   6  12  11       10.42       35.39     11.07 o 
   7  12  11       21.14       17.48     15.43 o 
  -6  13  11       15.36       -8.53     13.84 o 
  -5  13  11      125.83      143.36     41.15 o 
  -4  13  11       64.28       63.21     13.74 o 
  -3  13  11      115.97      138.52     21.62 o 
  -2  13  11        8.56       16.33     10.13 o 
  -1  13  11      155.89      132.23     17.59 o 
   0  13  11        0.89       12.85      9.70 o 
   1  13  11      152.19      132.80     17.25 o 
   2  13  11        8.36       -0.34      7.90 o 
   3  13  11      118.83      125.14     12.70 o 
   4  13  11       64.24       67.93     11.86 o 
   5  13  11      125.47       98.80     14.72 o 
   6  13  11       15.00       18.35     10.60 o 
  -5  14  11       20.49       26.08     12.06 o 
  -4  14  11       54.27       56.51     19.20 o 
  -3  14  11       30.51       22.26     22.08 o 
  -2  14  11       71.69       88.26     16.30 o 
  -1  14  11       15.05        5.25      9.97 o 
   0  14  11      225.74      201.11     28.87 o 
   1  14  11       15.65       12.04     10.12 o 
   2  14  11       69.99       84.13     25.98 o 
   3  14  11       29.47       13.60     12.55 o 
   4  14  11       55.01       53.26     10.05 o 
   5  14  11       21.26       25.43      8.85 o 
  -4  15  11       36.47       19.56     12.14 o 
  -3  15  11       78.81       80.97     16.15 o 
  -2  15  11        0.07       -4.31     17.54 o 
  -1  15  11       62.58       41.26     13.92 o 
   0  15  11      154.51      185.42     59.88 o 
   1  15  11       62.92       67.36     30.06 o 
   2  15  11        0.15        6.52      9.58 o 
   3  15  11       77.77       96.91     16.61 o 
   4  15  11       36.76       50.22     13.41 o 
  -2  16  11       20.90       13.33     11.82 o 
  -1  16  11      123.95      115.00     20.89 o 
   0  16  11       26.99       18.96     12.14 o 
   1  16  11      123.08      129.66     20.09 o 
   2  16  11       20.74       22.15     12.13 o 
   0   0  12      566.04      541.51     21.29 o 
   1   0  12       82.47       73.69      5.39 o 
   2   0  12      556.39      555.74     17.89 o 
   3   0  12      129.26      125.97      6.16 o 
   4   0  12       38.53       32.88      4.80 o 
   5   0  12       29.79       29.59      6.71 o 
   6   0  12       45.30       42.49      7.16 o 
   7   0  12        4.95       17.94      7.33 o 
   8   0  12       31.64       22.76      9.03 o 
   9   0  12      197.53      217.73     18.08 o 
  10   0  12       31.09       50.07     12.21 o 
 -10   1  12       10.59       -0.93     22.28 o 
  -9   1  12      105.36       81.04     13.30 o 
  -8   1  12       12.22       18.17     11.32 o 
  -7   1  12      713.51      705.09     36.12 o 
  -6   1  12       11.04        6.17      4.50 o 
  -5   1  12      249.55      238.59     10.42 o 
  -4   1  12       63.12       59.90      6.16 o 
  -3   1  12      689.29      664.28     13.15 o 
  -2   1  12        7.72        9.87      4.16 o 
  -1   1  12      998.82      973.90     17.26 o 
   0   1  12      543.15      542.55     12.17 o 
   1   1  12      984.75      977.01     13.12 o 
   2   1  12        7.69       12.09      2.81 o 
   3   1  12      696.40      659.83     14.07 o 
   4   1  12       64.17       70.48      7.40 o 
   5   1  12      254.42      252.28     14.19 o 
   6   1  12       11.44        7.42      5.25 o 
   7   1  12      722.85      679.91     33.55 o 
   8   1  12       12.87        9.22      7.79 o 
   9   1  12      100.84       88.98     13.62 o 
  10   1  12       10.69       12.63     10.33 o 
 -10   2  12       95.05      103.66     14.88 o 
  -9   2  12       33.18       38.46     10.50 o 
  -8   2  12      296.55      299.09     18.64 o 
  -7   2  12      134.75      145.03     11.33 o 
  -6   2  12      151.78      166.04     11.39 o 
  -5   2  12      342.00      320.51     11.94 o 
  -4   2  12      327.18      316.37      9.75 o 
  -3   2  12       26.39       21.28      3.95 o 
  -2   2  12      225.40      222.73     13.81 o 
  -1   2  12      535.64      554.15     13.16 o 
   0   2  12      661.04      690.21     15.37 o 
   1   2  12      539.37      542.96      9.02 o 
   2   2  12      223.65      238.56     11.04 o 
   3   2  12       25.69       33.51      5.35 o 
   4   2  12      331.45      310.73     13.04 o 
   5   2  12      351.54      339.79     14.02 o 
   6   2  12      155.08      142.62     21.98 o 
   7   2  12      137.61      147.22     13.89 o 
   8   2  12      291.64      264.99     31.88 o 
   9   2  12       33.38       25.09     10.34 o 
  10   2  12       93.38       92.52     16.88 o 
 -10   3  12       58.13       70.77     18.54 o 
  -9   3  12       19.26       27.93      9.77 o 
  -8   3  12      192.70      215.63     14.12 o 
  -7   3  12       70.03       54.21      8.92 o 
  -6   3  12      336.72      347.59     13.10 o 
  -5   3  12      396.32      388.02     14.70 o 
  -4   3  12      179.21      174.54      7.15 o 
  -3   3  12     1047.63     1080.72     19.88 o 
  -2   3  12      867.07      901.87     21.29 o 
  -1   3  12      173.93      178.60      8.50 o 
   0   3  12       85.17      104.94      7.00 o 
   1   3  12      178.37      167.53      9.34 o 
   2   3  12      876.59      887.04     16.79 o 
   3   3  12     1035.98     1040.21     19.14 o 
   4   3  12      183.43      157.83      9.70 o 
   5   3  12      402.01      378.62     14.53 o 
   6   3  12      330.24      324.57     21.72 o 
   7   3  12       66.73       71.63     10.74 o 
   8   3  12      192.14      199.30     17.27 o 
   9   3  12       19.08       13.79      9.73 o 
  10   3  12       57.92       56.19     13.46 o 
 -10   4  12        8.89        2.65     12.64 o 
  -9   4  12      141.99      129.06     15.51 o 
  -8   4  12       91.59       96.64     11.19 o 
  -7   4  12       57.03       74.84      9.15 o 
  -6   4  12       93.83       81.65      7.17 o 
  -5   4  12       96.50       93.16      6.35 o 
  -4   4  12      501.65      492.33     12.41 o 
  -3   4  12      937.32      948.18     19.11 o 
  -2   4  12      189.72      187.48     10.24 o 
  -1   4  12      238.73      250.32     15.12 o 
   0   4  12      688.19      713.00     16.17 o 
   1   4  12      238.01      231.55     11.36 o 
   2   4  12      187.35      188.10      8.05 o 
   3   4  12      935.81      932.80     18.19 o 
   4   4  12      508.51      500.41     15.99 o 
   5   4  12      102.48       99.69      8.91 o 
   6   4  12       93.01       98.46     11.67 o 
   7   4  12       54.11       49.79     16.05 o 
   8   4  12       91.14       84.00     12.70 o 
   9   4  12      142.56      124.47     15.94 o 
  10   4  12        8.79        0.78      9.99 o 
  -9   5  12       53.86       46.04     12.31 o 
  -8   5  12      232.57      220.30     34.76 o 
  -7   5  12       34.58       29.04      7.56 o 
  -6   5  12      552.07      568.83     13.23 o 
  -5   5  12       22.08       29.27      4.54 o 
  -4   5  12      266.45      251.77     10.83 o 
  -3   5  12       10.09       11.48      4.76 o 
  -2   5  12      188.86      174.79     11.10 o 
  -1   5  12      382.93      397.57     12.35 o 
   0   5  12     1012.00      977.02     19.63 o 
   1   5  12      384.31      388.73     14.45 o 
   2   5  12      185.34      156.42     17.49 o 
   3   5  12       10.32       16.46      4.21 o 
   4   5  12      275.60      240.30     10.33 o 
   5   5  12       21.93       12.09      6.53 o 
   6   5  12      553.40      598.90     23.75 o 
   7   5  12       34.45       29.58      9.15 o 
   8   5  12      231.12      225.40     18.39 o 
   9   5  12       54.04       53.13     12.51 o 
  -9   6  12      139.27      150.65     34.46 o 
  -8   6  12       28.15       26.66     10.36 o 
  -7   6  12       76.21       80.79      8.60 o 
  -6   6  12      249.86      266.17     11.10 o 
  -5   6  12      217.28      250.55      9.36 o 
  -4   6  12      822.95      780.28     18.34 o 
  -3   6  12      185.73      191.04      9.77 o 
  -2   6  12       28.29       27.39      6.04 o 
  -1   6  12      579.57      597.26     25.52 o 
   0   6  12       17.33       18.71      4.42 o 
   1   6  12      575.66      562.53     17.58 o 
   2   6  12       26.16       26.77      6.46 o 
   3   6  12      195.94      190.42     12.39 o 
   4   6  12      821.59      791.29     18.10 o 
   5   6  12      211.39      218.48     24.36 o 
   6   6  12      249.26      276.57     17.46 o 
   7   6  12       72.94       66.27     15.59 o 
   8   6  12       29.35       18.81      9.37 o 
   9   6  12      137.39      134.05     17.26 o 
  -9   7  12        9.12       10.44     10.12 o 
  -8   7  12        9.47       13.25      9.14 o 
  -7   7  12       73.67       76.55      9.13 o 
  -6   7  12      355.21      416.00     13.34 o 
  -5   7  12       90.39       85.98      7.55 o 
  -4   7  12      334.15      322.76     12.26 o 
  -3   7  12       16.41       28.81      7.42 o 
  -2   7  12      131.31      126.69      8.51 o 
  -1   7  12      358.39      372.45     24.16 o 
   0   7  12       59.23       55.89      6.44 o 
   1   7  12      354.33      358.98     12.52 o 
   2   7  12      130.00      115.13     15.62 o 
   3   7  12       16.15       20.96      6.07 o 
   4   7  12      325.81      315.74     21.25 o 
   5   7  12       87.31       83.93      9.06 o 
   6   7  12      350.77      359.26     23.37 o 
   7   7  12       70.31       85.51     24.13 o 
   8   7  12        9.22        6.97      8.42 o 
   9   7  12        9.44        6.18      9.47 o 
  -9   8  12       17.54       12.84      9.48 o 
  -8   8  12      104.73      123.60     12.60 o 
  -7   8  12      157.01      174.10     16.86 o 
  -6   8  12       10.32       15.57      5.86 o 
  -5   8  12       20.92       26.66      8.17 o 
  -4   8  12      657.30      617.26     20.46 o 
  -3   8  12      168.74      165.53     11.79 o 
  -2   8  12      994.28     1009.26     21.14 o 
  -1   8  12      289.09      250.74     15.98 o 
   0   8  12       31.06       33.22      5.55 o 
   1   8  12      293.21      288.73     12.13 o 
   2   8  12      987.49     1025.49     25.32 o 
   3   8  12      173.22      139.56     12.06 o 
   4   8  12      670.17      665.01     50.23 o 
   5   8  12       20.59        9.99      7.99 o 
   6   8  12       10.17       26.42     13.37 o 
   7   8  12      155.11      157.11     18.27 o 
   8   8  12      100.21       91.58     14.67 o 
   9   8  12       18.10       18.64     11.51 o 
  -8   9  12       91.54       87.31     11.60 o 
  -7   9  12      136.06      144.33     12.45 o 
  -6   9  12       25.69       24.29      6.65 o 
  -5   9  12      194.32      197.46     31.48 o 
  -4   9  12      218.52      203.47     17.44 o 
  -3   9  12       52.69       59.88      8.73 o 
  -2   9  12      226.51      234.20     36.58 o 
  -1   9  12      412.66      399.37     16.52 o 
   0   9  12      784.00      790.04     23.14 o 
   1   9  12      419.79      400.19     18.69 o 
   2   9  12      226.24      220.98     15.93 o 
   3   9  12       53.82       44.19      9.85 o 
   4   9  12      217.78      154.93     15.05 o 
   5   9  12      185.05      197.69     16.96 o 
   6   9  12       25.15       26.88     13.90 o 
   7   9  12      132.01      187.23     28.20 o 
   8   9  12       92.53      131.15     26.42 o 
  -8  10  12      171.35      208.68     13.50 o 
  -7  10  12        7.32        0.94      6.93 o 
  -6  10  12       24.85       16.96      5.94 o 
  -5  10  12       18.03        7.23      8.61 o 
  -4  10  12      135.27      159.25     16.72 o 
  -3  10  12        0.20       -5.87      7.44 o 
  -2  10  12       10.40        6.79      6.01 o 
  -1  10  12      333.68      357.29     16.88 o 
   0  10  12      705.87      728.17     25.63 o 
   1  10  12      330.55      320.24     13.48 o 
   2  10  12        7.85        0.69      5.92 o 
   3  10  12        0.13        3.09      6.95 o 
   4  10  12      134.73      151.91     15.47 o 
   5  10  12       17.19       16.53      9.27 o 
   6  10  12       25.87        1.66     11.65 o 
   7  10  12        8.03       -6.22     12.91 o 
   8  10  12      170.35      192.99     30.65 o 
  -7  11  12      109.45      126.31     12.09 o 
  -6  11  12      113.21      138.97     11.59 o 
  -5  11  12      150.40      176.08     25.75 o 
  -4  11  12       10.22       26.73      9.97 o 
  -3  11  12      110.88      123.48     15.88 o 
  -2  11  12      176.78      179.19     18.07 o 
  -1  11  12      745.66      774.56     31.97 o 
   0  11  12        0.79       -0.21      6.03 o 
   1  11  12      737.93      741.74     23.95 o 
   2  11  12      175.88      192.17     13.89 o 
   3  11  12      112.05      107.29     11.51 o 
   4  11  12       11.16       19.71      8.94 o 
   5  11  12      148.85      155.01     16.92 o 
   6  11  12      113.97      146.84     16.74 o 
   7  11  12      110.91      160.08     27.81 o 
  -6  12  12       19.84       26.01      7.61 o 
  -5  12  12       52.14       51.73     13.00 o 
  -4  12  12       14.84       11.37     10.24 o 
  -3  12  12      398.07      474.72     30.85 o 
  -2  12  12      144.76      165.86     28.77 o 
  -1  12  12      109.39      110.42     18.77 o 
   0  12  12      246.60      208.36     19.73 o 
   1  12  12      107.89      113.18     12.21 o 
   2  12  12      143.28      144.37     13.10 o 
   3  12  12      393.75      416.20     19.40 o 
   4  12  12       13.98        8.62      8.47 o 
   5  12  12       51.81       70.64     13.12 o 
   6  12  12       19.56        8.74     17.91 o 
  -6  13  12      162.49      165.47     26.22 o 
  -5  13  12        3.74       14.02     10.61 o 
  -4  13  12      134.96      118.01     47.14 o 
  -3  13  12       19.19        8.48     10.31 o 
  -2  13  12       45.44       48.07     13.08 o 
  -1  13  12      122.57      146.87     18.46 o 
   0  13  12      547.23      649.69     46.26 o 
   1  13  12      122.53      130.87     17.53 o 
   2  13  12       42.98       30.29     11.26 o 
   3  13  12       19.55       12.19      7.48 o 
   4  13  12      132.21      148.41     14.13 o 
   5  13  12        3.76       -0.46      8.57 o 
   6  13  12      163.24      135.56     26.65 o 
  -4  14  12       24.07       31.70     12.58 o 
  -3  14  12       40.94       73.33     15.56 o 
  -2  14  12       16.80        6.67     10.16 o 
  -1  14  12      191.85      136.88     20.06 o 
   0  14  12       37.76       30.30     12.19 o 
   1  14  12      189.47      249.17     22.72 o 
   2  14  12       16.42        2.28      9.69 o 
   3  14  12       39.62       44.54     12.70 o 
   4  14  12       24.70       29.90      9.46 o 
  -3  15  12       33.56       37.18     14.66 o 
  -2  15  12       35.02       32.73     19.70 o 
  -1  15  12      169.23      156.27     20.52 o 
   0  15  12      166.10      142.52     19.95 o 
   1  15  12      166.13      193.35     21.93 o 
   2  15  12       35.40       46.88     14.21 o 
   3  15  12       32.68       48.84     15.79 o 
   1   0  13      219.48      231.02      8.71 o 
   2   0  13       16.79       15.68      3.32 o 
   3   0  13      340.88      345.76      9.50 o 
   4   0  13      156.93      157.80     15.88 o 
   5   0  13      165.31      165.24     11.14 o 
   6   0  13      417.61      395.45     20.57 o 
   7   0  13       68.78       72.15     11.23 o 
   8   0  13      208.61      189.01     16.27 o 
   9   0  13        0.61        2.58     12.35 o 
  10   0  13       17.20       23.14     11.53 o 
 -10   1  13       31.84       42.52     11.73 o 
  -9   1  13       51.80       69.07     12.76 o 
  -8   1  13       52.66       44.73     10.26 o 
  -7   1  13       23.15       14.58      8.31 o 
  -6   1  13      220.87      221.52     13.03 o 
  -5   1  13      424.80      446.41     16.15 o 
  -4   1  13        1.44       -0.55      3.05 o 
  -3   1  13       31.13       32.54      4.50 o 
  -2   1  13      781.54      817.17     14.78 o 
  -1   1  13      297.34      268.56     12.68 o 
   0   1  13      298.32      307.01     10.39 o 
   1   1  13      297.00      283.12     10.55 o 
   2   1  13      780.17      811.54     15.50 o 
   3   1  13       31.18       36.09      6.71 o 
   4   1  13        1.58        4.38      4.64 o 
   5   1  13      423.47      379.46     37.62 o 
   6   1  13      218.87      226.77     21.02 o 
   7   1  13       23.31       10.42     10.20 o 
   8   1  13       52.87       52.23     11.78 o 
   9   1  13       51.19       29.99     10.91 o 
  10   1  13       31.24       24.37     12.28 o 
 -10   2  13       75.66       69.12     13.63 o 
  -9   2  13       38.42       49.87     24.17 o 
  -8   2  13       64.68       42.69     15.99 o 
  -7   2  13       31.49       31.81      9.28 o 
  -6   2  13       76.13       71.51      7.64 o 
  -5   2  13      107.86      103.00      8.32 o 
  -4   2  13       34.47       40.86      5.00 o 
  -3   2  13       15.49       15.16      3.77 o 
  -2   2  13      557.27      546.33     16.69 o 
  -1   2  13       94.98      113.35      9.50 o 
   0   2  13      384.52      391.91     11.44 o 
   1   2  13       97.05       99.92      5.16 o 
   2   2  13      554.95      551.75     13.29 o 
   3   2  13       14.11       22.59      5.13 o 
   4   2  13       35.08       40.31      6.39 o 
   5   2  13      108.86      123.05     13.80 o 
   6   2  13       75.53       62.73      8.66 o 
   7   2  13       30.68       37.79      8.88 o 
   8   2  13       63.92       49.28     10.99 o 
   9   2  13       38.00       35.22     11.06 o 
  10   2  13       75.65       83.84     14.48 o 
  -9   3  13      124.22      125.84     15.21 o 
  -8   3  13      111.21      126.89     14.35 o 
  -7   3  13       45.24       61.20      7.71 o 
  -6   3  13      131.32      143.84      9.90 o 
  -5   3  13      107.25      117.56      7.73 o 
  -4   3  13      325.08      325.68     10.60 o 
  -3   3  13      128.02      142.47     10.08 o 
  -2   3  13      103.80      107.85      7.54 o 
  -1   3  13       38.53       42.97      5.29 o 
   0   3  13      629.08      635.50     15.25 o 
   1   3  13       35.42       41.59      7.27 o 
   2   3  13      101.71      101.08      8.82 o 
   3   3  13      128.79      137.12      7.78 o 
   4   3  13      326.86      318.63     22.07 o 
   5   3  13      103.51       78.08      8.48 o 
   6   3  13      134.24      151.18     13.58 o 
   7   3  13       44.02       54.10     10.21 o 
   8   3  13      110.77      112.34     26.12 o 
   9   3  13      125.56      110.52     15.28 o 
  -9   4  13       23.74       -8.08     11.98 o 
  -8   4  13      378.76      379.81     17.98 o 
  -7   4  13        4.46        6.00      5.29 o 
  -6   4  13      157.51      154.09      8.90 o 
  -5   4  13       39.97       40.32      5.45 o 
  -4   4  13      402.78      366.65     11.41 o 
  -3   4  13       53.04       50.87      6.16 o 
  -2   4  13      466.65      487.57     17.90 o 
  -1   4  13       78.91       75.74      6.69 o 
   0   4  13        0.03        2.06      3.69 o 
   1   4  13       80.36       77.39      9.66 o 
   2   4  13      465.83      508.36     16.80 o 
   3   4  13       54.29       55.39      5.69 o 
   4   4  13      400.75      362.49     14.00 o 
   5   4  13       40.85       42.25      7.04 o 
   6   4  13      157.69      176.23     21.32 o 
   7   4  13        4.46       -0.90      7.14 o 
   8   4  13      383.06      364.71     23.04 o 
   9   4  13       23.18       16.44     14.10 o 
  -9   5  13       23.79       18.68     10.55 o 
  -8   5  13        0.35       10.34      9.01 o 
  -7   5  13      122.29      114.72      9.95 o 
  -6   5  13      159.25      171.77      9.49 o 
  -5   5  13      522.99      521.26     14.09 o 
  -4   5  13      641.40      650.04     16.96 o 
  -3   5  13      380.02      371.15     12.76 o 
  -2   5  13      162.56      185.04      9.65 o 
  -1   5  13      399.50      398.04     12.70 o 
   0   5  13        1.01        2.25      3.76 o 
   1   5  13      403.73      375.07     17.89 o 
   2   5  13      164.12      157.75     10.84 o 
   3   5  13      380.77      379.14     15.43 o 
   4   5  13      647.07      647.85     16.42 o 
   5   5  13      534.78      529.16     18.06 o 
   6   5  13      161.21      163.37     14.22 o 
   7   5  13      119.27      100.15     12.81 o 
   8   5  13        0.28       -0.31      8.41 o 
   9   5  13       23.55       40.71     12.15 o 
  -9   6  13       95.61      111.08     15.81 o 
  -8   6  13      130.43      116.84     15.41 o 
  -7   6  13      127.46      130.22     12.49 o 
  -6   6  13       31.47       37.33      6.70 o 
  -5   6  13       90.69       98.26      6.91 o 
  -4   6  13       20.06       23.03      5.43 o 
  -3   6  13      458.71      436.31     14.03 o 
  -2   6  13      830.99      818.45     18.82 o 
  -1   6  13      154.84      165.63      9.53 o 
   0   6  13       92.17       94.93      7.93 o 
   1   6  13      154.55      156.44      9.42 o 
   2   6  13      832.45      788.45     21.81 o 
   3   6  13      460.01      435.72     24.54 o 
   4   6  13       17.57       21.25      8.24 o 
   5   6  13       91.51       85.94     17.74 o 
   6   6  13       31.12       37.51      9.15 o 
   7   6  13      131.26      116.22     13.64 o 
   8   6  13      129.61      149.04     39.46 o 
   9   6  13       94.74       69.44     14.40 o 
  -9   7  13        2.10      -10.56     21.02 o 
  -8   7  13        5.91       10.06     15.49 o 
  -7   7  13       74.44       48.20     10.16 o 
  -6   7  13      129.72      129.29     10.96 o 
  -5   7  13      877.24      915.17     19.44 o 
  -4   7  13      571.02      611.73     17.42 o 
  -3   7  13       58.58       54.96      6.89 o 
  -2   7  13      147.80      145.85      9.41 o 
  -1   7  13      717.67      700.22     17.80 o 
   0   7  13      143.48      151.82      9.56 o 
   1   7  13      711.95      714.58     26.52 o 
   2   7  13      148.01      139.08     11.17 o 
   3   7  13       59.43       61.47      8.73 o 
   4   7  13      579.02      595.21     20.38 o 
   5   7  13      865.88      875.78     45.95 o 
   6   7  13      133.85      142.47     23.57 o 
   7   7  13       77.20       86.22     12.68 o 
   8   7  13        6.09        8.45      9.38 o 
   9   7  13        2.01        1.54      9.26 o 
  -8   8  13       46.73       29.09     19.70 o 
  -7   8  13      222.78      249.85     16.78 o 
  -6   8  13      171.43      173.31     11.54 o 
  -5   8  13       10.36        3.27      8.81 o 
  -4   8  13      242.83      255.71     14.69 o 
  -3   8  13     2138.57     2213.74     65.70 o 
  -2   8  13       77.19       84.59      9.47 o 
  -1   8  13      211.56      204.08     13.16 o 
   0   8  13       71.46       66.60     15.53 o 
   1   8  13      210.53      234.31     11.64 o 
   2   8  13       80.14       88.31      9.75 o 
   3   8  13     2158.86     2146.93     44.53 o 
   4   8  13      237.95      236.85     19.03 o 
   5   8  13       10.02        9.33      8.39 o 
   6   8  13      169.38      236.81     28.67 o 
   7   8  13      219.43      219.87     29.93 o 
   8   8  13       45.57       81.10     21.32 o 
  -8   9  13       68.07       52.36     32.87 o 
  -7   9  13       40.14       41.54      7.95 o 
  -6   9  13      169.32      175.48     12.19 o 
  -5   9  13       39.05       16.81      9.41 o 
  -4   9  13      744.30      762.98     23.86 o 
  -3   9  13      175.87      159.98     12.52 o 
  -2   9  13       38.90       44.55      8.14 o 
  -1   9  13       40.05       48.36      8.59 o 
   0   9  13     1071.74     1130.92     24.09 o 
   1   9  13       40.08       37.79      6.81 o 
   2   9  13       35.81       30.20      6.27 o 
   3   9  13      174.23      164.30     12.63 o 
   4   9  13      735.45      745.32     28.85 o 
   5   9  13       39.44       18.51     16.32 o 
   6   9  13      166.88      162.20     24.96 o 
   7   9  13       41.33       96.52     23.04 o 
   8   9  13       67.50       60.78     19.40 o 
  -7  10  13      112.66      128.18     12.48 o 
  -6  10  13       15.28       19.75     13.61 o 
  -5  10  13       14.74        6.15      8.90 o 
  -4  10  13       69.22       55.80     29.62 o 
  -3  10  13      355.11      397.11     23.74 o 
  -2  10  13      108.93      103.93     11.19 o 
  -1  10  13      190.34      188.62     13.73 o 
   0  10  13       55.37       49.93      9.10 o 
   1  10  13      194.62      227.92     12.38 o 
   2  10  13      107.61      105.80      9.60 o 
   3  10  13      350.67      359.19     20.93 o 
   4  10  13       67.93       50.42     13.41 o 
   5  10  13       14.54       19.67      8.94 o 
   6  10  13       15.78       15.23     14.90 o 
   7  10  13      112.83      101.95     22.78 o 
  -7  11  13      107.05      126.54     11.50 o 
  -6  11  13      439.13      482.42     23.32 o 
  -5  11  13       41.79       55.48     13.15 o 
  -4  11  13      299.22      315.57     31.15 o 
  -3  11  13        1.95        6.96      9.31 o 
  -2  11  13      266.40      248.96     37.73 o 
  -1  11  13      222.17      253.74     15.92 o 
   0  11  13      227.91      252.73     15.89 o 
   1  11  13      223.56      250.48     15.67 o 
   2  11  13      267.39      275.87     16.33 o 
   3  11  13        2.02       -0.57      7.15 o 
   4  11  13      298.61      308.44     20.76 o 
   5  11  13       44.06       52.18     11.57 o 
   6  11  13      438.56      495.40     38.60 o 
   7  11  13      105.77      101.16     23.37 o 
  -6  12  13        2.20        5.88      6.77 o 
  -5  12  13       46.56       56.73     13.37 o 
  -4  12  13      228.62      249.18     21.95 o 
  -3  12  13       85.96       83.12     25.72 o 
  -2  12  13      541.96      616.50     30.38 o 
  -1  12  13      156.27      128.93     18.80 o 
   0  12  13       99.99      114.49     16.37 o 
   1  12  13      152.74      157.13     14.72 o 
   2  12  13      542.19      574.19     22.54 o 
   3  12  13       85.61       97.41     11.71 o 
   4  12  13      225.88      242.59     19.85 o 
   5  12  13       45.24       54.18     12.66 o 
   6  12  13        1.95        5.46      9.83 o 
  -5  13  13      210.33      212.71     27.34 o 
  -4  13  13        9.99       16.53     11.04 o 
  -3  13  13        3.39       -2.16      9.44 o 
  -2  13  13       71.52       35.33     12.86 o 
  -1  13  13      491.57      461.12     28.52 o 
   0  13  13       15.76       19.44     11.00 o 
   1  13  13      486.78      438.42     42.80 o 
   2  13  13       70.14       54.67     14.96 o 
   3  13  13        3.20       -4.70      6.71 o 
   4  13  13        9.70        2.79      7.86 o 
   5  13  13      212.16      215.99     19.86 o 
  -4  14  13      109.22      128.56     18.92 o 
  -3  14  13       16.14       20.09     11.53 o 
  -2  14  13       94.73       77.74     16.43 o 
  -1  14  13        1.58       -1.88      9.62 o 
   0  14  13       70.00       49.90     16.22 o 
   1  14  13        1.41        4.74     10.65 o 
   2  14  13       93.93      108.74     17.36 o 
   3  14  13       16.69        3.96     10.93 o 
   4  14  13      112.66      125.35     14.14 o 
  -2  15  13       10.19        9.64     12.43 o 
  -1  15  13       89.89      110.57     18.14 o 
   0  15  13      370.61      487.06     31.60 o 
   1  15  13       90.31       99.74     17.94 o 
   2  15  13        9.86        5.45     10.91 o 
   0   0  14     1119.58     1020.12     43.43 o 
   1   0  14      212.26      202.77     11.09 o 
   2   0  14        1.69        2.37      3.35 o 
   3   0  14       49.27       72.40      9.09 o 
   4   0  14      175.49      169.20     10.86 o 
   5   0  14      812.19      862.13     45.45 o 
   6   0  14      166.97      160.77     19.08 o 
   7   0  14      261.85      276.04     18.45 o 
   8   0  14        0.00       -5.90      8.44 o 
   9   0  14        9.10        9.89      9.28 o 
  -9   1  14       92.72       97.15     14.40 o 
  -8   1  14       58.11       57.22     15.56 o 
  -7   1  14      198.36      193.62     13.53 o 
  -6   1  14      125.64      104.22     10.61 o 
  -5   1  14      455.59      451.26     16.92 o 
  -4   1  14      618.94      595.84     15.53 o 
  -3   1  14     1431.28     1410.99     21.12 o 
  -2   1  14      148.55      147.72      7.08 o 
  -1   1  14      583.52      527.59     16.29 o 
   0   1  14        0.01        4.73      3.30 o 
   1   1  14      582.51      556.65     11.48 o 
   2   1  14      152.40      147.37      6.64 o 
   3   1  14     1430.82     1421.53     31.63 o 
   4   1  14      616.51      629.60     18.75 o 
   5   1  14      450.34      455.38     18.56 o 
   6   1  14      124.64      115.78     10.69 o 
   7   1  14      193.66      175.13     27.64 o 
   8   1  14       57.23       62.13     11.89 o 
   9   1  14       92.85       87.26     14.15 o 
  -9   2  14       25.04       29.87     13.21 o 
  -8   2  14        4.38        2.58      8.33 o 
  -7   2  14      177.36      187.81     21.23 o 
  -6   2  14      130.24      136.25     11.33 o 
  -5   2  14      140.27      150.07     12.18 o 
  -4   2  14      128.85      125.43      7.46 o 
  -3   2  14       48.87       62.52      6.46 o 
  -2   2  14      143.59      141.88     13.58 o 
  -1   2  14      664.62      666.60     18.68 o 
   0   2  14      291.46      259.56     13.88 o 
   1   2  14      669.20      660.38     18.67 o 
   2   2  14      140.69      129.32     10.25 o 
   3   2  14       47.45       56.97      6.97 o 
   4   2  14      126.23      138.94     10.03 o 
   5   2  14      135.96      144.93     10.90 o 
   6   2  14      134.16      156.73     11.75 o 
   7   2  14      179.49      181.68     45.25 o 
   8   2  14        4.49        5.57      7.96 o 
   9   2  14       25.43       38.40     11.98 o 
  -9   3  14       12.48       21.46      9.86 o 
  -8   3  14      165.92      188.35     16.74 o 
  -7   3  14       22.76       28.94      7.76 o 
  -6   3  14      126.74      122.86     13.10 o 
  -5   3  14      200.70      183.91     12.72 o 
  -4   3  14      399.66      415.29     12.14 o 
  -3   3  14      263.39      272.69     13.53 o 
  -2   3  14     1134.32     1067.21     29.22 o 
  -1   3  14      454.10      443.43     16.71 o 
   0   3  14       24.46       25.20      5.16 o 
   1   3  14      453.81      408.39     14.93 o 
   2   3  14     1152.41     1033.62     24.58 o 
   3   3  14      264.49      256.15     10.24 o 
   4   3  14      408.55      396.04     15.15 o 
   5   3  14      202.16      190.35     11.91 o 
   6   3  14      126.21      136.85     11.53 o 
   7   3  14       22.96       32.10      9.17 o 
   8   3  14      170.54      166.72     16.80 o 
   9   3  14       12.49       12.41     10.18 o 
  -9   4  14       29.29        5.50     12.58 o 
  -8   4  14       73.32       80.05     21.51 o 
  -7   4  14      214.45      207.24     12.25 o 
  -6   4  14      304.22      293.91     19.24 o 
  -5   4  14      264.78      257.52     10.77 o 
  -4   4  14       56.54       47.21      8.15 o 
  -3   4  14      497.51      517.93     18.22 o 
  -2   4  14      328.00      326.81     12.08 o 
  -1   4  14     1128.07     1085.75     26.65 o 
   0   4  14      943.02      895.73     19.45 o 
   1   4  14     1130.97     1062.68     25.01 o 
   2   4  14      328.55      328.33     14.41 o 
   3   4  14      486.86      454.11     17.08 o 
   4   4  14       56.95       46.01      7.03 o 
   5   4  14      259.30      256.86     13.74 o 
   6   4  14      304.25      290.82     36.54 o 
   7   4  14      220.83      222.57     52.14 o 
   8   4  14       73.58       50.28     11.29 o 
   9   4  14       29.01       15.46     10.23 o 
  -9   5  14       71.95      101.82     20.06 o 
  -8   5  14       78.05       72.17     18.27 o 
  -7   5  14       15.51       20.67      7.97 o 
  -6   5  14      375.17      381.65     12.97 o 
  -5   5  14      298.69      308.36     11.78 o 
  -4   5  14      216.28      216.88     10.96 o 
  -3   5  14      132.01      128.47      8.99 o 
  -2   5  14      781.22      781.86     18.62 o 
  -1   5  14       42.83       36.60      5.99 o 
   0   5  14        0.83        5.95      4.58 o 
   1   5  14       40.91       38.04      6.94 o 
   2   5  14      792.59      788.83     26.85 o 
   3   5  14      134.53      135.65     11.03 o 
   4   5  14      209.77      215.72     13.71 o 
   5   5  14      303.11      270.45     31.64 o 
   6   5  14      375.71      341.55     25.36 o 
   7   5  14       16.24       15.25      8.01 o 
   8   5  14       79.08       73.31     15.89 o 
   9   5  14       72.53       70.35     14.35 o 
  -8   6  14      136.81      118.71     16.28 o 
  -7   6  14       61.85       65.25     10.16 o 
  -6   6  14      112.38      115.52      9.87 o 
  -5   6  14       12.42       18.28      5.13 o 
  -4   6  14      181.16      176.48     10.54 o 
  -3   6  14      244.20      231.12     11.35 o 
  -2   6  14       11.77       14.66      6.56 o 
  -1   6  14      819.10      876.60     20.15 o 
   0   6  14      425.15      422.71     21.37 o 
   1   6  14      807.75      814.67     28.07 o 
   2   6  14       10.13        8.27      5.58 o 
   3   6  14      245.08      247.12     14.05 o 
   4   6  14      178.50      178.15     18.34 o 
   5   6  14       11.59       15.49     11.19 o 
   6   6  14      112.45      134.46     22.71 o 
   7   6  14       61.08       87.68     13.20 o 
   8   6  14      136.23      135.48     16.10 o 
  -8   7  14        1.93        4.92      9.70 o 
  -7   7  14      116.15      106.99     10.45 o 
  -6   7  14       65.47       65.87      8.50 o 
  -5   7  14      214.78      206.86     10.62 o 
  -4   7  14      191.36      189.31     13.15 o 
  -3   7  14      194.07      236.93     15.80 o 
  -2   7  14      120.84      107.43      8.90 o 
  -1   7  14      104.19      115.53      9.10 o 
   0   7  14     1128.82     1158.89     31.27 o 
   1   7  14      106.39      102.42      8.73 o 
   2   7  14      121.56      114.11     10.66 o 
   3   7  14      196.62      223.60     13.98 o 
   4   7  14      188.22      196.43     17.31 o 
   5   7  14      211.73      219.73     27.01 o 
   6   7  14       66.23       60.58     17.61 o 
   7   7  14      117.89      156.84     26.48 o 
   8   7  14        1.86        0.60     13.11 o 
  -8   8  14      194.56      260.20     21.76 o 
  -7   8  14       52.71       53.16      9.77 o 
  -6   8  14      231.25      241.00     15.87 o 
  -5   8  14       38.84       31.10      6.27 o 
  -4   8  14      357.76      387.18     17.47 o 
  -3   8  14       57.74       76.04     12.82 o 
  -2   8  14      660.88      717.66     18.88 o 
  -1   8  14        7.11        2.92      5.08 o 
   0   8  14        9.04       13.20      5.23 o 
   1   8  14        6.67        1.36      4.97 o 
   2   8  14      653.61      664.19     31.82 o 
   3   8  14       57.19       48.33      8.51 o 
   4   8  14      358.17      339.83     21.02 o 
   5   8  14       38.25       25.79      9.44 o 
   6   8  14      233.56      171.14     26.35 o 
   7   8  14       52.81       32.51     18.21 o 
   8   8  14      193.49      207.62     31.12 o 
  -7   9  14       49.00       38.69     10.13 o 
  -6   9  14       31.59       42.01      9.14 o 
  -5   9  14      436.30      442.22     24.78 o 
  -4   9  14       73.76       76.93     10.29 o 
  -3   9  14      205.96      240.21     18.97 o 
  -2   9  14       79.44       80.50     10.31 o 
  -1   9  14      208.97      257.80     18.32 o 
   0   9  14       31.08       22.19      6.41 o 
   1   9  14      219.06      220.82     12.18 o 
   2   9  14       81.56       73.43      8.59 o 
   3   9  14      207.70      206.11     16.48 o 
   4   9  14       73.88       68.15     12.08 o 
   5   9  14      431.63      434.95     23.50 o 
   6   9  14       31.12       58.79     18.27 o 
   7   9  14       51.05       40.78     17.54 o 
  -7  10  14       62.05       51.88     11.51 o 
  -6  10  14       85.56       91.61     11.70 o 
  -5  10  14       64.97       54.55     25.82 o 
  -4  10  14       56.90       70.79     13.13 o 
  -3  10  14        3.68        9.42      8.27 o 
  -2  10  14      105.18      112.93     12.35 o 
  -1  10  14      184.91      195.79     14.29 o 
   0  10  14       15.03       17.30      7.29 o 
   1  10  14      187.99      205.81     12.26 o 
   2  10  14      106.69      109.51     10.04 o 
   3  10  14        4.39        2.10      7.56 o 
   4  10  14       54.90       61.81     12.27 o 
   5  10  14       64.16       49.75     11.56 o 
   6  10  14       85.79      120.36     23.04 o 
   7  10  14       61.39       45.02     19.33 o 
  -6  11  14       47.04       62.44     12.60 o 
  -5  11  14      375.27      375.87     25.60 o 
  -4  11  14       72.65       64.97     13.79 o 
  -3  11  14       24.88       25.10     11.26 o 
  -2  11  14        4.11       -3.73      8.40 o 
  -1  11  14      257.32      262.39     19.40 o 
   0  11  14      110.41      119.86     15.75 o 
   1  11  14      252.84      283.78     17.05 o 
   2  11  14        3.60        1.97      6.53 o 
   3  11  14       24.19       27.06      9.94 o 
   4  11  14       71.17       49.18     11.91 o 
   5  11  14      377.19      416.86     47.76 o 
   6  11  14       46.61       49.59     18.27 o 
  -5  12  14       29.76       33.51     12.10 o 
  -4  12  14       17.37        8.84     10.46 o 
  -3  12  14      322.38      393.38     29.69 o 
  -2  12  14       38.34      -10.25     26.68 o 
  -1  12  14      252.39      266.70     22.82 o 
   0  12  14       16.57       12.29     10.19 o 
   1  12  14      255.65      296.54     17.85 o 
   2  12  14       37.85       34.56      9.05 o 
   3  12  14      320.63      294.07     18.02 o 
   4  12  14       16.18       29.21      8.83 o 
   5  12  14       28.86       36.74     17.78 o 
  -4  13  14       58.07       68.22     14.84 o 
  -3  13  14       64.62       79.67     15.24 o 
  -2  13  14       25.27       21.94     12.04 o 
  -1  13  14       10.24       -1.76     13.67 o 
   0  13  14      447.02      448.11     28.49 o 
   1  13  14        9.83        5.23      9.85 o 
   2  13  14       24.19       22.64      9.09 o 
   3  13  14       65.36       60.62     10.72 o 
   4  13  14       58.37       61.73     10.71 o 
  -2  14  14        3.26        2.59     18.07 o 
  -1  14  14       16.09       28.39     12.98 o 
   0  14  14       12.60       10.83     13.14 o 
   1  14  14       17.31       24.64     12.25 o 
   2  14  14        3.21       -4.64     10.65 o 
   1   0  15      579.18      527.62     11.72 o 
   2   0  15       59.96       52.44      7.63 o 
   3   0  15       99.42      111.70      7.63 o 
   4   0  15      205.60      219.10     12.74 o 
   5   0  15      560.92      572.39     19.43 o 
   6   0  15        8.22        5.56      6.33 o 
   7   0  15        3.67       -5.15      6.25 o 
   8   0  15        0.11       -5.25      8.15 o 
   9   0  15       25.99       20.82     18.21 o 
  -9   1  15       29.67       26.00     14.40 o 
  -8   1  15      217.44      292.34     20.11 o 
  -7   1  15       93.92      101.02     11.21 o 
  -6   1  15      129.61      136.37     11.47 o 
  -5   1  15      406.63      383.94     16.44 o 
  -4   1  15     1002.71      973.12     24.69 o 
  -3   1  15      231.18      234.31     10.37 o 
  -2   1  15     1046.70      972.24     26.28 o 
  -1   1  15      125.40      129.88      9.80 o 
   0   1  15        0.30        2.59      5.11 o 
   1   1  15      127.08      146.92     10.10 o 
   2   1  15     1052.06     1003.83     18.73 o 
   3   1  15      233.07      284.35     15.03 o 
   4   1  15     1001.79      984.29     30.76 o 
   5   1  15      402.13      388.01     21.23 o 
   6   1  15      126.94      127.57     11.49 o 
   7   1  15       94.08      100.85     13.00 o 
   8   1  15      222.36      233.86     18.53 o 
   9   1  15       29.40       33.58     11.39 o 
  -9   2  15      125.14      151.86     16.85 o 
  -8   2  15        1.11       -7.48     11.09 o 
  -7   2  15       65.34       68.37      9.66 o 
  -6   2  15      192.50      168.90     12.76 o 
  -5   2  15      126.76      130.44     10.95 o 
  -4   2  15       70.33       69.40      7.23 o 
  -3   2  15       45.08       45.79      5.33 o 
  -2   2  15      147.49      152.87     10.82 o 
  -1   2  15      110.35       96.69      8.95 o 
   0   2  15      336.23      328.82     13.68 o 
   1   2  15      107.60       98.17      9.02 o 
   2   2  15      147.08      151.76     10.61 o 
   3   2  15       45.42       42.58      6.68 o 
   4   2  15       71.78       78.53      8.92 o 
   5   2  15      119.75      131.08     10.86 o 
   6   2  15      188.64      177.47     12.88 o 
   7   2  15       67.80       73.47     12.26 o 
   8   2  15        1.08        5.42      8.78 o 
   9   2  15      124.83      112.04     15.85 o 
  -9   3  15      127.04      123.08     16.07 o 
  -8   3  15       57.37       69.58     12.45 o 
  -7   3  15      128.95      141.75     15.59 o 
  -6   3  15      164.33      202.94     13.70 o 
  -5   3  15        8.80        9.09      5.15 o 
  -4   3  15      182.43      183.00      9.20 o 
  -3   3  15      234.16      208.79      9.38 o 
  -2   3  15      214.72      214.48     13.88 o 
  -1   3  15      468.07      464.19     16.51 o 
   0   3  15       52.30       53.28      8.76 o 
   1   3  15      477.33      462.74     22.60 o 
   2   3  15      219.35      204.22     12.19 o 
   3   3  15      235.89      226.71     13.16 o 
   4   3  15      183.68      171.32     16.71 o 
   5   3  15        8.52        4.57      6.09 o 
   6   3  15      164.64      185.09     18.85 o 
   7   3  15      131.54      127.51     18.34 o 
   8   3  15       55.72       72.25     18.37 o 
   9   3  15      129.79      141.85     16.50 o 
  -8   4  15       14.80        9.25      9.25 o 
  -7   4  15        9.57       15.09      7.37 o 
  -6   4  15       49.10       61.20      9.19 o 
  -5   4  15       21.55       17.28      5.09 o 
  -4   4  15      465.13      442.24     13.12 o 
  -3   4  15       40.43       40.14      7.75 o 
  -2   4  15       62.48       70.79      8.64 o 
  -1   4  15      497.84      476.23     22.66 o 
   0   4  15        6.89        9.43      4.61 o 
   1   4  15      500.33      459.56     16.92 o 
   2   4  15       61.78       68.69     13.38 o 
   3   4  15       40.73       22.75     10.79 o 
   4   4  15      458.22      417.49     22.84 o 
   5   4  15       21.40       11.50      8.64 o 
   6   4  15       46.12       51.80      8.66 o 
   7   4  15        9.40       -2.93      7.60 o 
   8   4  15       15.75        0.26     11.52 o 
  -8   5  15        1.57       12.51     13.84 o 
  -7   5  15       94.96       86.79     13.04 o 
  -6   5  15        5.61        4.03      5.13 o 
  -5   5  15       52.31       38.73      6.32 o 
  -4   5  15       57.84       44.18      6.04 o 
  -3   5  15      712.36      743.32     22.91 o 
  -2   5  15      188.64      192.56     12.45 o 
  -1   5  15       60.36       61.44      7.45 o 
   0   5  15      184.28      168.34     10.11 o 
   1   5  15       58.96       58.06      7.00 o 
   2   5  15      186.84      161.34     11.77 o 
   3   5  15      713.07      707.98     22.11 o 
   4   5  15       59.77       59.41     11.14 o 
   5   5  15       51.42       49.49     11.27 o 
   6   5  15        5.33       -2.58     12.31 o 
   7   5  15       92.83       94.54     22.84 o 
   8   5  15        1.45       -1.13      9.53 o 
  -8   6  15        1.04       10.53     12.31 o 
  -7   6  15        0.62       -3.05      6.82 o 
  -6   6  15       69.36       54.73      7.84 o 
  -5   6  15      110.50      111.15      8.77 o 
  -4   6  15      174.68      176.98     12.91 o 
  -3   6  15       35.13       38.90      7.63 o 
  -2   6  15       21.53       23.08      6.10 o 
  -1   6  15       72.67       66.12      8.59 o 
   0   6  15      196.93      176.46     10.53 o 
   1   6  15       69.23       78.11      8.04 o 
   2   6  15       23.05       17.35      6.48 o 
   3   6  15       36.69       35.20      7.61 o 
   4   6  15      178.34      197.09     13.99 o 
   5   6  15      108.88      106.14     14.96 o 
   6   6  15       68.60       46.01     17.35 o 
   7   6  15        0.38        1.52     13.31 o 
   8   6  15        0.91       19.46     16.02 o 
  -7   7  15       21.91       13.87      6.79 o 
  -6   7  15       86.29       83.66      9.72 o 
  -5   7  15       15.15       10.80      5.98 o 
  -4   7  15       79.23       85.80     12.93 o 
  -3   7  15      112.89      114.41     11.55 o 
  -2   7  15      107.24      107.26      9.25 o 
  -1   7  15       69.70       64.13      7.65 o 
   0   7  15      224.66      185.96     11.09 o 
   1   7  15       68.89       56.04      7.52 o 
   2   7  15      103.91      117.48     11.33 o 
   3   7  15      113.20      115.93     14.78 o 
   4   7  15       79.70       52.68      9.18 o 
   5   7  15       14.75       12.05     12.31 o 
   6   7  15       88.74       77.79     19.33 o 
   7   7  15       22.17       16.15     13.97 o 
  -7   8  15       23.95       17.01      8.15 o 
  -6   8  15       17.97        9.32      8.14 o 
  -5   8  15       30.46       19.60      6.88 o 
  -4   8  15       15.32       29.33      7.79 o 
  -3   8  15      179.28      182.48     17.39 o 
  -2   8  15      102.04      103.52      9.38 o 
  -1   8  15       74.25       62.82      7.86 o 
   0   8  15       26.46       20.23      6.10 o 
   1   8  15       70.80       65.94      8.71 o 
   2   8  15      101.97      114.78     12.08 o 
   3   8  15      182.00      188.15     13.85 o 
   4   8  15       15.30       12.16      7.13 o 
   5   8  15       32.21       20.03      9.58 o 
   6   8  15       18.00        1.72     12.78 o 
   7   8  15       23.73       33.83     16.88 o 
  -7   9  15       15.04        2.33      7.96 o 
  -6   9  15       44.50       40.34     15.45 o 
  -5   9  15        1.72        2.14      8.48 o 
  -4   9  15       65.76       45.75      9.31 o 
  -3   9  15       14.00       12.44      7.22 o 
  -2   9  15       62.58       69.87     15.82 o 
  -1   9  15       12.56       14.77      9.88 o 
   0   9  15      388.87      400.24     15.67 o 
   1   9  15       12.61       15.63      6.04 o 
   2   9  15       64.54       53.95      8.51 o 
   3   9  15       14.21       13.51      7.80 o 
   4   9  15       66.91       64.75     12.58 o 
   5   9  15        1.80       -1.21      8.19 o 
   6   9  15       46.23       38.40     16.82 o 
   7   9  15       14.98       21.05     16.29 o 
  -6  10  15       74.88       96.74     14.09 o 
  -5  10  15       17.43        0.34      9.77 o 
  -4  10  15       19.83       13.98     10.26 o 
  -3  10  15        2.03        4.53     14.40 o 
  -2  10  15       79.94       74.55     10.62 o 
  -1  10  15       45.81       28.74      8.06 o 
   0  10  15        4.26        2.89      6.76 o 
   1  10  15       47.35       37.62      7.31 o 
   2  10  15       81.00       81.21      9.27 o 
   3  10  15        2.47        5.00      6.48 o 
   4  10  15       20.24       36.02     11.01 o 
   5  10  15       17.42       11.36      8.98 o 
   6  10  15       74.91      115.19     23.77 o 
  -5  11  15        4.70        2.72      9.93 o 
  -4  11  15       16.57        4.45     10.29 o 
  -3  11  15        5.52       -3.74      9.02 o 
  -2  11  15       71.47       82.11     23.04 o 
  -1  11  15       13.73       17.43      7.77 o 
   0  11  15        0.09       -4.92      7.16 o 
   1  11  15       13.52       14.69      7.87 o 
   2  11  15       71.93       74.05     11.22 o 
   3  11  15        5.63        0.14      6.98 o 
   4  11  15       17.41        2.73      8.88 o 
   5  11  15        4.83       18.17      9.93 o 
  -4  12  15       23.92       26.04     12.21 o 
  -3  12  15       16.64        9.21     10.92 o 
  -2  12  15       20.21       24.93     19.10 o 
  -1  12  15       14.88       15.33     12.28 o 
   0  12  15      116.52      106.61     17.12 o 
   1  12  15       15.28       22.51      8.54 o 
   2  12  15       20.69       16.40      8.21 o 
   3  12  15       17.39       14.74      9.37 o 
   4  12  15       23.18       37.30      9.72 o 
  -3  13  15       15.01       23.41     14.13 o 
  -2  13  15       39.51       23.60     12.77 o 
  -1  13  15       44.33       24.43     19.40 o 
   0  13  15       16.51       12.07     14.33 o 
   1  13  15       43.22       43.12     13.00 o 
   2  13  15       39.96       41.25      9.83 o 
   3  13  15       15.92       26.83      9.42 o 
   0   0  16     2525.20     2437.07     75.81 o 
   1   0  16      181.58      176.00     16.10 o 
   2   0  16        6.12        8.61      4.29 o 
   3   0  16       85.36      102.07      7.77 o 
   4   0  16      304.52      333.96     17.86 o 
   5   0  16       38.75       25.62      9.32 o 
   6   0  16      269.26      273.09     15.23 o 
   7   0  16        0.91       -4.15      6.48 o 
   8   0  16        5.34        1.36      8.91 o 
  -8   1  16       66.56       69.13     18.27 o 
  -7   1  16      106.83      114.90     11.89 o 
  -6   1  16      123.58      113.95     21.32 o 
  -5   1  16      137.85      149.74     21.39 o 
  -4   1  16      521.47      521.20     19.64 o 
  -3   1  16      538.61      529.50     14.90 o 
  -2   1  16      247.08      249.45     10.61 o 
  -1   1  16      184.46      192.92     16.50 o 
   0   1  16      524.05      539.33     17.72 o 
   1   1  16      189.89      193.78     11.76 o 
   2   1  16      242.84      253.28     22.28 o 
   3   1  16      551.27      560.42     35.61 o 
   4   1  16      514.51      526.90     18.26 o 
   5   1  16      138.82      155.53     11.89 o 
   6   1  16      122.65      119.75     19.49 o 
   7   1  16      106.10      149.51     28.24 o 
   8   1  16       66.50       74.45     13.20 o 
  -8   2  16       60.04       47.87     12.25 o 
  -7   2  16       58.96       51.08      9.30 o 
  -6   2  16      274.94      280.22     15.62 o 
  -5   2  16      337.26      353.00     18.82 o 
  -4   2  16       47.15       46.90      6.67 o 
  -3   2  16      182.40      195.27     10.28 o 
  -2   2  16      277.31      292.10     19.05 o 
  -1   2  16       69.42       67.50      9.76 o 
   0   2  16      126.96      137.66     10.50 o 
   1   2  16       71.76       78.97      8.72 o 
   2   2  16      277.32      294.95     25.27 o 
   3   2  16      185.20      214.84     24.83 o 
   4   2  16       43.50       35.73     10.21 o 
   5   2  16      332.19      372.66     16.44 o 
   6   2  16      278.98      247.37     18.70 o 
   7   2  16       60.62       67.44     12.46 o 
   8   2  16       59.48       66.80     13.08 o 
  -8   3  16       86.17       96.26     14.14 o 
  -7   3  16       43.90       48.42     14.48 o 
  -6   3  16       46.21       50.96      8.95 o 
  -5   3  16       85.25       68.94      7.94 o 
  -4   3  16       98.48      100.07      8.53 o 
  -3   3  16      220.10      207.73     10.69 o 
  -2   3  16      378.83      434.15     16.75 o 
  -1   3  16      122.64      139.15     10.85 o 
   0   3  16       12.86        9.78      6.45 o 
   1   3  16      125.21      122.77     10.54 o 
   2   3  16      367.83      395.60     25.97 o 
   3   3  16      227.83      214.91     18.20 o 
   4   3  16       95.35      117.50     17.02 o 
   5   3  16       83.18       96.71     17.81 o 
   6   3  16       47.73       51.38     11.39 o 
   7   3  16       42.97       55.86     11.85 o 
   8   3  16       90.21      106.34     15.07 o 
  -8   4  16       17.40       13.88     14.56 o 
  -7   4  16      175.59      168.35     15.81 o 
  -6   4  16       52.97       47.80      8.93 o 
  -5   4  16      341.74      377.92     14.36 o 
  -4   4  16        4.50       -1.51      4.39 o 
  -3   4  16        3.42       -7.37      4.92 o 
  -2   4  16       13.93        8.78      6.05 o 
  -1   4  16       83.48       95.20     10.01 o 
   0   4  16      301.02      295.38     14.78 o 
   1   4  16       85.02       86.76     10.86 o 
   2   4  16       14.03       16.30      9.32 o 
   3   4  16        3.48       -1.45      5.58 o 
   4   4  16        4.19        6.41      7.67 o 
   5   4  16      335.25      322.82     22.86 o 
   6   4  16       52.68       38.69     12.98 o 
   7   4  16      178.66      196.63     28.47 o 
   8   4  16       18.13       21.31     10.02 o 
  -8   5  16      134.45      150.35     23.04 o 
  -7   5  16       35.33       21.61      9.85 o 
  -6   5  16       10.55       -0.33      5.60 o 
  -5   5  16       47.35       46.56      6.62 o 
  -4   5  16      430.62      444.43     13.85 o 
  -3   5  16      172.49      183.50     17.69 o 
  -2   5  16      138.33      144.69     11.93 o 
  -1   5  16      215.03      206.17     13.30 o 
   0   5  16        2.17        1.80      4.55 o 
   1   5  16      213.07      207.21     11.37 o 
   2   5  16      130.53      133.91     11.61 o 
   3   5  16      171.78      142.78     18.75 o 
   4   5  16      419.74      419.07     24.55 o 
   5   5  16       48.58       51.47     13.21 o 
   6   5  16        9.70       -5.30     11.92 o 
   7   5  16       34.87       25.49     16.29 o 
   8   5  16      133.56      189.74     31.38 o 
  -7   6  16       73.47       58.39     12.80 o 
  -6   6  16       10.94       13.87      9.71 o 
  -5   6  16      176.01      196.13     10.82 o 
  -4   6  16       91.97      100.64     11.23 o 
  -3   6  16       68.27       67.39     15.18 o 
  -2   6  16      159.03      145.95     16.22 o 
  -1   6  16      367.28      379.42     19.08 o 
   0   6  16      439.23      438.66     15.33 o 
   1   6  16      361.95      346.79     14.24 o 
   2   6  16      157.39      139.69     13.14 o 
   3   6  16       68.05       63.86     18.22 o 
   4   6  16       90.33      111.90     14.47 o 
   5   6  16      175.11      182.96     21.91 o 
   6   6  16       10.00        9.20     13.31 o 
   7   6  16       72.81       49.59     17.48 o 
  -7   7  16       28.21       37.14      8.07 o 
  -6   7  16       20.00       18.40      6.99 o 
  -5   7  16       92.25       85.12      9.23 o 
  -4   7  16       29.03       19.69     10.04 o 
  -3   7  16       59.30       58.85      9.38 o 
  -2   7  16        3.90        7.81      6.45 o 
  -1   7  16       87.76       84.77      8.87 o 
   0   7  16       12.85       14.38      6.15 o 
   1   7  16       88.76       74.60      8.65 o 
   2   7  16        3.28        6.48      6.39 o 
   3   7  16       57.37       69.04      9.85 o 
   4   7  16       29.84       16.19      7.07 o 
   5   7  16       91.93       73.09     19.07 o 
   6   7  16       20.29       21.91     15.43 o 
   7   7  16       28.49       -9.80     13.44 o 
  -6   8  16      123.03      114.31     21.34 o 
  -5   8  16       84.51       81.88      9.60 o 
  -4   8  16       67.42       55.99     11.77 o 
  -3   8  16       55.20       47.85     21.39 o 
  -2   8  16      100.26      100.02     13.82 o 
  -1   8  16       50.50       46.72      7.59 o 
   0   8  16      178.27      162.51     11.40 o 
   1   8  16       50.84       53.31      9.67 o 
   2   8  16      101.05       87.74     10.59 o 
   3   8  16       55.27       44.34      9.20 o 
   4   8  16       65.43       43.61      9.17 o 
   5   8  16       83.20       57.66     18.80 o 
   6   8  16      122.59      143.93     25.49 o 
  -6   9  16        2.02       -4.72      7.57 o 
  -5   9  16       62.06       46.95     15.10 o 
  -4   9  16       38.25       36.08     11.24 o 
  -3   9  16        0.91        7.17      7.23 o 
  -2   9  16       63.25       65.22     10.11 o 
  -1   9  16      103.87       80.71     10.62 o 
   0   9  16       35.14       30.39      7.24 o 
   1   9  16      101.55       75.51      9.05 o 
   2   9  16       63.49       65.53      8.57 o 
   3   9  16        0.87        6.14      6.69 o 
   4   9  16       38.13       47.16     11.65 o 
   5   9  16       62.31       64.35     14.40 o 
   6   9  16        1.99       -2.38     13.90 o 
  -5  10  16       49.32       24.76     17.88 o 
  -4  10  16        2.14       16.26     10.59 o 
  -3  10  16       18.80       11.08     25.92 o 
  -2  10  16       37.47       51.40      9.92 o 
  -1  10  16       46.54       52.49     12.01 o 
   0  10  16        9.68        4.30      6.84 o 
   1  10  16       46.98       37.06      7.83 o 
   2  10  16       36.64       22.84      7.18 o 
   3  10  16       18.56       10.85      6.79 o 
   4  10  16        2.38        4.74      8.92 o 
   5  10  16       48.99       51.36     12.61 o 
  -4  11  16        8.43        4.83     10.55 o 
  -3  11  16      112.16       98.57     16.05 o 
  -2  11  16        7.64       11.96      9.90 o 
  -1  11  16        2.68       -3.54      7.04 o 
   0  11  16       10.83       10.54      7.77 o 
   1  11  16        2.79       -3.23      7.27 o 
   2  11  16        7.70        8.03      7.50 o 
   3  11  16      112.38      128.94     13.50 o 
   4  11  16        8.18        2.88      9.50 o 
  -3  12  16       32.75       33.32     12.84 o 
  -2  12  16       11.20       12.23     11.38 o 
  -1  12  16       11.53       -2.34     10.16 o 
   0  12  16       31.91       47.15     13.50 o 
   1  12  16       10.98       11.17      9.37 o 
   2  12  16       11.22       12.73      8.38 o 
   3  12  16       33.47       24.25      9.17 o 
  -1  13  16       31.94       15.78     12.38 o 
   0  13  16        7.61       18.28     11.73 o 
   1  13  16       31.94       34.34     15.39 o 
   1   0  17      573.45      604.05     26.71 o 
   2   0  17      537.62      562.08     29.36 o 
   3   0  17      533.01      538.38     25.27 o 
   4   0  17      103.44      123.39     10.95 o 
   5   0  17      468.95      485.44     18.96 o 
   6   0  17        1.05        1.94      6.49 o 
   7   0  17        3.88        3.46      6.60 o 
   8   0  17        1.66       22.85     10.35 o 
  -8   1  17      126.02      139.35     41.45 o 
  -7   1  17       52.22       71.59     10.70 o 
  -6   1  17       39.21       31.31      8.21 o 
  -5   1  17       65.32       63.65      9.36 o 
  -4   1  17      156.13      175.52     18.90 o 
  -3   1  17      247.60      270.01     11.63 o 
  -2   1  17      164.81      169.13      9.60 o 
  -1   1  17      319.56      305.53     20.15 o 
   0   1  17       16.86       12.57      8.63 o 
   1   1  17      319.03      326.37     26.81 o 
   2   1  17      165.60      156.68     16.27 o 
   3   1  17      247.20      215.13     18.59 o 
   4   1  17      156.68      201.14     18.44 o 
   5   1  17       65.55       64.71      9.36 o 
   6   1  17       39.29       44.58      8.58 o 
   7   1  17       53.01       57.85     10.05 o 
   8   1  17      124.49      122.89     15.88 o 
  -7   2  17      211.81      176.59     16.44 o 
  -6   2  17        4.87       15.56      8.64 o 
  -5   2  17       78.16       66.07      9.43 o 
  -4   2  17      400.74      387.69     14.18 o 
  -3   2  17      228.40      236.27     15.43 o 
  -2   2  17       63.32       60.02      6.95 o 
  -1   2  17      114.93      117.86     14.31 o 
   0   2  17        4.74        8.97      5.54 o 
   1   2  17      109.32      110.73     10.08 o 
   2   2  17       64.82       59.16     11.13 o 
   3   2  17      230.76      258.63     19.89 o 
   4   2  17      397.74      394.28     39.10 o 
   5   2  17       74.72       90.06     14.96 o 
   6   2  17        5.25        2.07      8.39 o 
   7   2  17      214.42      193.40     17.22 o 
  -7   3  17       23.07       21.20      8.76 o 
  -6   3  17       36.15       38.10      8.81 o 
  -5   3  17       74.11       88.07     10.36 o 
  -4   3  17      124.07      120.73      9.54 o 
  -3   3  17       29.00       26.62      6.03 o 
  -2   3  17       22.30       13.00     11.32 o 
  -1   3  17       84.73       95.76      9.88 o 
   0   3  17       48.14       51.16      8.13 o 
   1   3  17       81.50       73.03      8.90 o 
   2   3  17       20.63       27.64     11.65 o 
   3   3  17       31.18       31.90     22.34 o 
   4   3  17      120.32      108.72     31.61 o 
   5   3  17       73.70       83.09     22.54 o 
   6   3  17       35.40       48.67     12.80 o 
   7   3  17       22.44       19.46     16.42 o 
  -7   4  17       37.55       45.01     10.13 o 
  -6   4  17      165.00      188.15     14.39 o 
  -5   4  17      217.71      227.80     13.18 o 
  -4   4  17       70.13       82.91      9.99 o 
  -3   4  17      169.35      164.31     30.49 o 
  -2   4  17       67.87       67.06      9.25 o 
  -1   4  17      143.27      133.46     11.43 o 
   0   4  17       73.70       93.62     15.48 o 
   1   4  17      140.54      109.61     10.66 o 
   2   4  17       71.90       69.76      9.31 o 
   3   4  17      168.98      149.75     12.41 o 
   4   4  17       67.21       64.06     13.19 o 
   5   4  17      217.98      211.09     20.16 o 
   6   4  17      165.29      144.59     18.27 o 
   7   4  17       38.41       26.94     18.01 o 
  -7   5  17      242.42      263.94     20.19 o 
  -6   5  17      111.69      107.19     10.26 o 
  -5   5  17      122.51      125.24     10.46 o 
  -4   5  17       24.05       25.29      7.02 o 
  -3   5  17        9.72       10.42      6.93 o 
  -2   5  17       52.92       36.45      9.87 o 
  -1   5  17      136.15      151.91     13.24 o 
   0   5  17        3.00        3.79      5.93 o 
   1   5  17      143.30      135.05     11.83 o 
   2   5  17       53.13       45.24      8.32 o 
   3   5  17        8.81       21.97      6.90 o 
   4   5  17       24.05       17.05     18.64 o 
   5   5  17      117.89      103.92     15.35 o 
   6   5  17      112.27      117.31     24.43 o 
   7   5  17      240.07      305.13     35.62 o 
  -7   6  17       15.90       29.01     13.84 o 
  -6   6  17      126.28      136.24     12.91 o 
  -5   6  17       27.08       26.06      7.15 o 
  -4   6  17      272.61      277.91     13.03 o 
  -3   6  17       67.96       61.56      9.63 o 
  -2   6  17      295.90      301.97     16.45 o 
  -1   6  17       61.14       34.15     14.56 o 
   0   6  17      161.92      167.92     13.09 o 
   1   6  17       62.50       54.53      9.37 o 
   2   6  17      299.10      272.25     23.57 o 
   3   6  17       69.88       38.69      8.50 o 
   4   6  17      274.78      265.31     31.76 o 
   5   6  17       27.27       25.29     10.41 o 
   6   6  17      127.79       88.05     21.32 o 
   7   6  17       15.41       15.36     16.42 o 
  -6   7  17       87.87       76.53     14.39 o 
  -5   7  17      143.02      167.23     12.31 o 
  -4   7  17       61.83       73.20     13.33 o 
  -3   7  17      181.29      163.69     13.73 o 
  -2   7  17      247.51      255.73     23.88 o 
  -1   7  17        7.57       12.61      6.70 o 
   0   7  17        2.72        4.80      5.62 o 
   1   7  17        8.17        8.68      5.86 o 
   2   7  17      251.42      219.22     12.79 o 
   3   7  17      184.47      188.58     15.42 o 
   4   7  17       62.02       67.75     10.55 o 
   5   7  17      139.01      132.92     17.93 o 
   6   7  17       88.89      149.82     26.95 o 
  -6   8  17        1.68      -10.39      6.93 o 
  -5   8  17       55.06       60.16      9.07 o 
  -4   8  17      225.31      232.33     20.24 o 
  -3   8  17        9.34       17.41      9.91 o 
  -2   8  17       36.51       30.67      8.21 o 
  -1   8  17      195.68      207.15     12.61 o 
   0   8  17       36.88       44.34      7.70 o 
   1   8  17      198.92      203.97     12.80 o 
   2   8  17       37.77       35.77      9.90 o 
   3   8  17        8.87       10.22      6.83 o 
   4   8  17      224.22      233.11     16.11 o 
   5   8  17       54.63       78.06     20.72 o 
   6   8  17        1.61        9.20     14.76 o 
  -5   9  17       14.86       16.53      8.81 o 
  -4   9  17        4.16        2.71     14.63 o 
  -3   9  17        3.35        7.66      9.61 o 
  -2   9  17       78.11      101.72     12.01 o 
  -1   9  17        0.44        4.60      7.00 o 
   0   9  17       17.76       18.67      7.12 o 
   1   9  17        0.38       -5.22      5.58 o 
   2   9  17       76.24       98.01     10.51 o 
   3   9  17        3.09       -0.53      5.97 o 
   4   9  17        3.36        3.16      8.33 o 
   5   9  17       14.98       -7.90      8.67 o 
  -4  10  17        9.14       14.30     15.76 o 
  -3  10  17       85.94       81.04     22.51 o 
  -2  10  17        8.92       16.93      8.31 o 
  -1  10  17        0.82       -1.34      7.46 o 
   0  10  17       52.90       47.18      9.98 o 
   1  10  17        0.65       -1.25      5.73 o 
   2  10  17        8.17        6.86      6.81 o 
   3  10  17       86.98       90.61     10.54 o 
   4  10  17        8.86        6.99      9.46 o 
  -3  11  17       67.63       91.26     16.02 o 
  -2  11  17       10.12       20.40     11.47 o 
  -1  11  17      109.07      146.55     15.29 o 
   0  11  17        6.76       15.20      8.46 o 
   1  11  17      108.38      121.37     13.95 o 
   2  11  17       10.56       23.27      8.78 o 
   3  11  17       66.96       76.02     11.87 o 
  -1  12  17       17.69        6.20     11.64 o 
   0  12  17       20.79       20.53     12.21 o 
   1  12  17       18.08       16.88      8.90 o 
   0   0  18       43.66       53.43     17.08 o 
   1   0  18       11.44        3.02      8.49 o 
   2   0  18       56.61       39.79     10.47 o 
   3   0  18       23.67        4.61     17.81 o 
   4   0  18      392.55      340.26     58.79 o 
   5   0  18       30.63       23.43      7.67 o 
   6   0  18       32.15       28.06      8.49 o 
   7   0  18        0.10       10.50      7.76 o 
  -7   1  18       19.95       10.81      8.49 o 
  -6   1  18       17.22        4.57      7.00 o 
  -5   1  18       69.78       71.60     10.07 o 
  -4   1  18      133.02      125.50     11.45 o 
  -3   1  18      173.11      202.80     18.77 o 
  -2   1  18       63.79       50.01     24.66 o 
  -1   1  18       84.78       81.43     28.90 o 
   0   1  18        4.68        9.40      8.80 o 
   1   1  18       83.27       88.81     13.54 o 
   2   1  18       63.84       76.04     13.13 o 
   3   1  18      172.54      171.72     18.23 o 
   4   1  18      133.21      129.80     16.42 o 
   5   1  18       70.84       68.84     13.51 o 
   6   1  18       17.37        2.22      9.24 o 
   7   1  18       19.31       19.44      8.11 o 
  -7   2  18       34.67       35.19      9.44 o 
  -6   2  18      105.93      110.75     12.25 o 
  -5   2  18      100.87      110.31     11.62 o 
  -4   2  18       22.81       10.08      5.71 o 
  -3   2  18      126.41      133.45      9.58 o 
  -2   2  18      210.10      222.32     11.20 o 
  -1   2  18       93.29       62.13     11.84 o 
   0   2  18       16.01       17.30      9.18 o 
   1   2  18       93.24      107.42     14.54 o 
   2   2  18      207.65      187.13     21.58 o 
   3   2  18      124.74      154.27     17.58 o 
   4   2  18       23.75       19.33     10.25 o 
   5   2  18      100.64      118.96     16.45 o 
   6   2  18      106.54       90.90     15.11 o 
   7   2  18       34.84       29.70     19.40 o 
  -7   3  18       67.09       38.66     17.73 o 
  -6   3  18       23.56       15.15      7.56 o 
  -5   3  18       59.50       64.66     10.00 o 
  -4   3  18       25.49       17.50      6.61 o 
  -3   3  18        8.96       10.49      5.61 o 
  -2   3  18       78.56       92.44     15.03 o 
  -1   3  18       40.83       27.17     10.46 o 
   0   3  18      905.33      891.66     56.04 o 
   1   3  18       39.29       28.68      7.22 o 
   2   3  18       77.77       76.41     10.13 o 
   3   3  18        8.41       12.42      9.52 o 
   4   3  18       26.48       27.34     15.49 o 
   5   3  18       58.70       68.16     14.56 o 
   6   3  18       23.70       17.41     10.90 o 
   7   3  18       66.02       77.00     22.25 o 
  -6   4  18       47.98       30.06      9.09 o 
  -5   4  18       21.45       15.29      7.75 o 
  -4   4  18       42.63       26.34      6.71 o 
  -3   4  18      101.36      109.67      9.43 o 
  -2   4  18        0.18       -3.62      7.64 o 
  -1   4  18       23.82       21.59      7.47 o 
   0   4  18       59.87       69.21      9.71 o 
   1   4  18       24.17       34.51      7.96 o 
   2   4  18        0.13        4.60      6.24 o 
   3   4  18      104.49      135.68     12.14 o 
   4   4  18       42.82       51.19     13.13 o 
   5   4  18       20.94       27.43     11.72 o 
   6   4  18       47.95       53.95     13.88 o 
  -6   5  18       89.44       84.49     12.00 o 
  -5   5  18       10.70       11.84      6.56 o 
  -4   5  18       30.10       42.66      7.73 o 
  -3   5  18        3.63        6.43      8.50 o 
  -2   5  18       84.42      106.65     11.83 o 
  -1   5  18      115.23      114.27     11.84 o 
   0   5  18      871.54      859.54     25.71 o 
   1   5  18      114.72      114.25     11.56 o 
   2   5  18       85.18       73.17     12.60 o 
   3   5  18        3.57       -0.69      6.36 o 
   4   5  18       29.49       28.43     10.48 o 
   5   5  18       10.76        2.51     11.35 o 
   6   5  18       86.98       91.29     16.50 o 
  -6   6  18       23.56       28.51      8.93 o 
  -5   6  18       83.54       97.79     12.70 o 
  -4   6  18      195.52      172.39     11.84 o 
  -3   6  18      158.75      222.40     15.41 o 
  -2   6  18      229.89      236.20     15.59 o 
  -1   6  18      153.67      161.61     16.62 o 
   0   6  18        7.31        6.54      6.77 o 
   1   6  18      155.13      174.84     13.80 o 
   2   6  18      227.81      254.88     13.74 o 
   3   6  18      158.79      166.48     13.99 o 
   4   6  18      196.29      214.65     20.41 o 
   5   6  18       83.78       91.24     16.03 o 
   6   6  18       22.88        0.73     12.84 o 
  -5   7  18      148.02      163.79     17.96 o 
  -4   7  18       42.17       50.40     10.08 o 
  -3   7  18        0.63        5.48      9.72 o 
  -2   7  18      139.40      157.65     13.88 o 
  -1   7  18      107.05       92.41     11.10 o 
   0   7  18        2.53       10.19      7.46 o 
   1   7  18      108.09       90.58     11.24 o 
   2   7  18      137.22      145.08     11.54 o 
   3   7  18        0.58        4.73      7.21 o 
   4   7  18       44.00       32.75      9.26 o 
   5   7  18      150.74      129.36     17.76 o 
  -5   8  18       67.93      106.81     11.17 o 
  -4   8  18       65.23       68.89     33.46 o 
  -3   8  18       22.64       39.39     11.92 o 
  -2   8  18      197.39      252.13     20.81 o 
  -1   8  18       45.63       55.60     15.17 o 
   0   8  18        0.50        9.96      7.28 o 
   1   8  18       44.98       38.94      9.05 o 
   2   8  18      204.45      247.44     14.31 o 
   3   8  18       22.19        8.89      7.57 o 
   4   8  18       62.89       39.16     10.70 o 
   5   8  18       66.88       24.56     16.29 o 
  -4   9  18       25.10       13.75     10.99 o 
  -3   9  18       22.09       21.97     11.24 o 
  -2   9  18       53.78       52.68     12.69 o 
  -1   9  18      164.35      171.02     18.23 o 
   0   9  18        0.06       -2.98      6.15 o 
   1   9  18      160.81      170.57     12.87 o 
   2   9  18       54.31       56.79      9.19 o 
   3   9  18       22.66       33.47      7.98 o 
   4   9  18       24.36       14.14      8.42 o 
  -3  10  18       10.04       11.72     17.41 o 
  -2  10  18      153.77      205.29     20.29 o 
  -1  10  18       13.03       13.44      8.64 o 
   0  10  18       28.38       31.02      9.39 o 
   1  10  18       13.26       19.93      8.97 o 
   2  10  18      154.14      156.48     12.87 o 
   3  10  18       10.17       26.10      8.29 o 
  -1  11  18      107.34       95.88     13.61 o 
   0  11  18      154.45      197.64     27.55 o 
   1  11  18      105.19      117.64     21.57 o 
   1   0  19       28.04       18.67      9.88 o 
   2   0  19       10.01       -0.76      8.10 o 
   3   0  19      179.97      136.27     16.92 o 
   4   0  19      106.03      125.65     16.87 o 
   5   0  19      209.15      266.84     22.61 o 
   6   0  19        6.06        6.69     10.30 o 
  -6   1  19        5.84       -9.91      6.71 o 
  -5   1  19       33.41       36.50     12.00 o 
  -4   1  19       12.67       17.46     10.20 o 
  -3   1  19       53.61       62.20     20.39 o 
  -2   1  19       31.26       48.93     12.24 o 
  -1   1  19       11.20       28.17     10.90 o 
   0   1  19       52.31       33.40     10.77 o 
   1   1  19       11.32       19.01     10.26 o 
   2   1  19       32.10       12.03     13.27 o 
   3   1  19       54.36       39.13     13.94 o 
   4   1  19       12.59        3.13      9.67 o 
   5   1  19       32.93       31.11     17.11 o 
   6   1  19        5.89       12.70     10.37 o 
  -6   2  19      232.39      225.05     20.04 o 
  -5   2  19      105.49      130.20     12.74 o 
  -4   2  19       19.90       13.43      5.66 o 
  -3   2  19       34.58       26.90     10.60 o 
  -2   2  19       77.47       85.46     17.44 o 
  -1   2  19        6.49        3.53      9.67 o 
   0   2  19       88.73       85.85     18.07 o 
   1   2  19        6.55       -0.25      9.38 o 
   2   2  19       78.48       76.88     14.03 o 
   3   2  19       35.38       52.42     15.63 o 
   4   2  19       20.98       21.25     10.67 o 
   5   2  19      106.49       97.16     21.55 o 
   6   2  19      232.72      223.42     22.46 o 
  -6   3  19       46.80       54.28     10.19 o 
  -5   3  19       40.47       39.88     10.35 o 
  -4   3  19       60.96       70.55      8.87 o 
  -3   3  19       72.56       71.65      8.18 o 
  -2   3  19        8.61       13.78      9.81 o 
  -1   3  19       38.20       41.89     21.55 o 
   0   3  19       50.26       59.65     12.23 o 
   1   3  19       37.65       35.71     25.19 o 
   2   3  19        8.70        7.28      6.64 o 
   3   3  19       71.13       71.88     21.25 o 
   4   3  19       60.67       40.94     14.50 o 
   5   3  19       41.99       45.13     13.30 o 
   6   3  19       46.24       58.65     14.67 o 
  -5   4  19       25.31       17.12      6.83 o 
  -4   4  19      170.37      167.35     13.27 o 
  -3   4  19       77.68       79.32     11.07 o 
  -2   4  19       72.76       74.13     13.19 o 
  -1   4  19      139.03      142.46     17.20 o 
   0   4  19       16.58       10.27     15.89 o 
   1   4  19      138.72      100.13     11.27 o 
   2   4  19       74.29       72.53     10.08 o 
   3   4  19       77.39       71.19     14.02 o 
   4   4  19      170.60      168.25     19.30 o 
   5   4  19       25.79       23.29     12.07 o 
  -5   5  19       49.76       54.00      9.31 o 
  -4   5  19       37.16       46.08     11.93 o 
  -3   5  19       21.19       16.02      8.04 o 
  -2   5  19       30.47       36.36     11.53 o 
  -1   5  19      203.41      168.13     18.18 o 
   0   5  19        4.77        1.00      6.94 o 
   1   5  19      202.54      214.76     14.72 o 
   2   5  19       31.32       26.11      8.21 o 
   3   5  19       21.79       17.55     10.43 o 
   4   5  19       38.44       23.88     14.80 o 
   5   5  19       50.71       50.46     17.84 o 
  -5   6  19       29.68       23.71      8.75 o 
  -4   6  19      239.16      291.40     20.96 o 
  -3   6  19      191.49      212.48     19.92 o 
  -2   6  19      128.90      145.14     18.01 o 
  -1   6  19       78.06       51.11      9.61 o 
   0   6  19        0.01       -1.86      6.53 o 
   1   6  19       77.56       64.88     10.12 o 
   2   6  19      129.12      128.93     12.95 o 
   3   6  19      190.64      200.92     17.83 o 
   4   6  19      241.22      254.12     23.01 o 
   5   6  19       28.98       39.62     12.85 o 
  -4   7  19      129.47      145.44     16.62 o 
  -3   7  19       58.06       40.14     10.13 o 
  -2   7  19      208.58      211.27     15.98 o 
  -1   7  19       60.57       49.07      9.93 o 
   0   7  19        3.71        6.21      7.34 o 
   1   7  19       61.95       45.81      9.46 o 
   2   7  19      208.90      222.48     15.91 o 
   3   7  19       58.61       46.01     10.19 o 
   4   7  19      131.93      144.29     17.33 o 
  -3   8  19      206.49      293.59     62.79 o 
  -2   8  19        4.77       -0.55     15.36 o 
  -1   8  19       21.84       30.42      8.93 o 
   0   8  19        7.58       12.81      7.84 o 
   1   8  19       21.48       18.69      8.47 o 
   2   8  19        4.68       -2.22      7.56 o 
   3   8  19      208.50      225.35     17.00 o 
  -2   9  19       89.61       79.39     15.56 o 
  -1   9  19      160.26      120.18     16.83 o 
   0   9  19      298.79      348.29     19.41 o 
   1   9  19      161.68      162.10     16.47 o 
   2   9  19       88.67       89.82     10.64 o 
   0   0  20      376.26      359.95     34.82 o 
   1   0  20      122.21      146.31     18.09 o 
   2   0  20       15.19       13.03     10.52 o 
   3   0  20       57.38       51.50     15.46 o 
   4   0  20       24.22       18.60     11.42 o 
   5   0  20      122.47      107.98     35.12 o 
  -5   1  20       14.70       30.42     11.79 o 
  -4   1  20        9.84        7.75      9.98 o 
  -3   1  20      152.12      183.45     19.86 o 
  -2   1  20       12.94      -10.46      8.67 o 
  -1   1  20      146.42      135.37     17.03 o 
   0   1  20       45.97       53.43     14.67 o 
   1   1  20      148.97      137.36     22.48 o 
   2   1  20       11.93       12.59     10.35 o 
   3   1  20      150.51      191.91     20.18 o 
   4   1  20       10.70        3.10     10.00 o 
   5   1  20       14.14       20.75     11.13 o 
  -5   2  20      151.64      181.05     22.64 o 
  -4   2  20       98.50       93.20     29.79 o 
  -3   2  20        8.16        0.36      9.96 o 
  -2   2  20       55.56       75.79     14.53 o 
  -1   2  20      149.77      173.31     20.29 o 
   0   2  20       50.35       45.49     12.50 o 
   1   2  20      153.71      179.32     19.30 o 
   2   2  20       56.14       64.03     13.98 o 
   3   2  20        7.70        9.88     10.34 o 
   4   2  20       99.13       91.66     16.00 o 
   5   2  20      152.51      133.25     18.60 o 
  -5   3  20       20.25       22.14      8.72 o 
  -4   3  20       10.58       10.29     10.29 o 
  -3   3  20       51.91       42.55     12.96 o 
  -2   3  20      210.24      240.48     21.11 o 
  -1   3  20       58.85       58.23     13.54 o 
   0   3  20      117.65      142.16     17.64 o 
   1   3  20       58.38       45.68     12.48 o 
   2   3  20      214.76      205.98     23.70 o 
   3   3  20       52.52       42.80     12.37 o 
   4   3  20       10.03       -5.73      9.72 o 
   5   3  20       20.42        4.27     11.08 o 
  -4   4  20       17.39       13.95      6.28 o 
  -3   4  20      110.94      114.80     13.69 o 
  -2   4  20      140.60      138.11     17.60 o 
  -1   4  20       75.57       77.30     14.36 o 
   0   4  20       16.05       27.54     10.81 o 
   1   4  20       75.41       97.62     15.45 o 
   2   4  20      139.12      131.36     17.40 o 
   3   4  20      111.20      152.20     18.77 o 
   4   4  20       17.15       22.52     11.59 o 
  -4   5  20       95.90       87.78     11.65 o 
  -3   5  20       40.98       54.38      8.44 o 
  -2   5  20      105.47      119.06     16.57 o 
  -1   5  20       36.23       55.53     13.14 o 
   0   5  20       46.38       47.06     12.68 o 
   1   5  20       35.56       24.18     11.01 o 
   2   5  20      108.60      114.51     12.42 o 
   3   5  20       40.42       58.73     13.98 o 
   4   5  20       96.54       73.97     15.25 o 
  -3   6  20       52.82       46.95     12.84 o 
  -2   6  20       52.52       44.02     12.59 o 
  -1   6  20       41.08       33.44     11.63 o 
   0   6  20        3.30        9.16      8.59 o 
   1   6  20       42.00       50.91      9.91 o 
   2   6  20       52.40       37.43     12.29 o 
   3   6  20       53.80       61.14     11.40 o 
  -3   7  20       92.66       80.21     17.58 o 
  -2   7  20       50.07       33.79     14.53 o 
  -1   7  20       97.53       99.62     12.56 o 
   0   7  20        3.06      -10.08      6.72 o 
   1   7  20       97.88      117.13     20.27 o 
   2   7  20       50.53       48.93     10.15 o 
   3   7  20       92.12       69.77     11.25 o 
  -1   8  20        2.33        4.82      8.34 o 
   0   8  20       48.05       39.02     11.59 o 
   1   8  20        2.39       11.43      8.41 o 
   1   0  21      238.98      288.25     23.84 o 
   2   0  21       48.36       54.30     13.76 o 
   3   0  21       74.16       70.17     14.29 o 
   4   0  21       37.63       50.35     13.81 o 
  -4   1  21      120.47      109.71     17.84 o 
  -3   1  21        2.10       -1.99      9.77 o 
  -2   1  21      180.55      202.81     20.85 o 
  -1   1  21       38.26       28.25     17.97 o 
   0   1  21       38.62       36.66     14.83 o 
   1   1  21       37.05       31.39     12.64 o 
   2   1  21      182.61      205.31     21.46 o 
   3   1  21        2.02        4.20     10.62 o 
   4   1  21      115.86      113.45     21.02 o 
  -4   2  21       37.25       44.21     13.32 o 
  -3   2  21        2.80        5.79     12.21 o 
  -2   2  21       51.79       61.14     13.58 o 
  -1   2  21      209.81      277.08     23.84 o 
   0   2  21      335.02      382.01     26.35 o 
   1   2  21      210.29      258.36     23.17 o 
   2   2  21       50.72       41.30     13.85 o 
   3   2  21        3.14        7.27     16.55 o 
   4   2  21       38.80       32.23     13.08 o 
  -3   3  21      220.14      242.40     22.61 o 
  -2   3  21        3.56       -6.02      8.92 o 
  -1   3  21       58.89       40.36     19.63 o 
   0   3  21        0.19       -3.97      9.46 o 
   1   3  21       60.43       53.52     13.11 o 
   2   3  21        4.18       -4.27      9.70 o 
   3   3  21      216.53      261.02     24.56 o 
  -3   4  21        5.95       10.27     11.11 o 
  -2   4  21       39.18       32.25     12.03 o 
  -1   4  21       14.03       -5.54      9.43 o 
   0   4  21       69.49       90.38     15.63 o 
   1   4  21       14.24        5.15      9.60 o 
   2   4  21       38.07       41.30     14.30 o 
   3   4  21        6.08       20.16     11.70 o 
  -2   5  21        6.09       -2.94      9.41 o 
  -1   5  21       11.98       17.67     16.55 o 
   0   5  21       13.90        6.59     10.41 o 
   1   5  21       11.77       16.40     11.44 o 
   2   5  21        6.33        2.84     11.00 o 
  -1   6  21        3.45       -1.36      9.34 o 
   0   6  21       10.97       15.36     10.98 o 
   1   6  21        3.87       13.35     10.79 o 
   0   0  22      134.79      116.58     25.95 o 
   1   0  22       73.61       62.55     15.87 o 
   2   0  22        0.08       -2.08     10.42 o 
  -2   1  22       12.45       -1.25      9.25 o 
  -1   1  22      104.40       80.61     19.23 o 
   0   1  22       46.94       21.44     13.46 o 
   1   1  22      105.65       63.80     15.25 o 
   2   1  22       11.88       13.73     12.01 o 
  -1   2  22       59.62       68.96     14.96 o 
   0   2  22      112.58      109.70     19.70 o 
   1   2  22       59.53       64.09     14.91 o 
   0   3  22       53.03       74.00     18.14 o 
                                                 
